# Supplementary material for: Use of metamodels for rapid discovery of narrow bandgap oxide photocatalysts
Source: iScience. 2021 Aug 30;24(9):103068. doi: 10.1016/j.isci.2021.103068 (PMC8455646; doi:10.1016/j.isci.2021.103068)
Supplement: Table S9. BG dataset, related to STAR Method — s [file mmc2.csv]

	GA	valence A	Ra	Xa	Ea	Pa	a amount	G A1	V A1	R A1	X A1	E A1	P A1	A1 amount	GB	V B	Rb	Xb	Eb	Pb	b amount	G B1	V B1	R B1	X B1	E B1	P B1	B1 amount	X amount	BG
training set
SrTiO3	2	2	284	0.95	549.5	197	1	0	0	0	0	0	0	0	4	4	246	1.54	658.8	100	1	0	0	0	0	0	0	0	3	3.20
SrHfO3	2	2	284	0.95	549.5	197	1	0	0	0	0	0	0	0	4	4	253	1.32	658.5	103	1	0	0	0	0	0	0	0	3	5.60
MgBi2O6	2	2	251	1.31	737.7	71.2	1	0	0	0	0	0	0	0	15	5	280	2.02	703	48	2	0	0	0	0	0	0	0	6	1.65
GdTiO3	10	2	279	1.21	593.4	158	1	0	0	0	0	0	0	0	4	4	246	1.54	658.8	100	1	0	0	0	0	0	0	0	3	1.39
LiBiO3	1	1	212	0.98	520.2	164	1	0	0	0	0	0	0	0	15	5	280	2.02	703	48	1	0	0	0	0	0	0	0	3	2.34
Y3Al2Ga3O12	3	3	275	1.22	599.9	162	3	0	0	0	0	0	0	0	13	3	232	1.81	578.8	50	3	13	3	192	2.04	800.6	20.5	2	12	5.60
BaWO4	2	2	303	0.89	502.9	272	1	0	0	0	0	0	0	0	6	6	249	2.36	758.8	68	1	0	0	0	0	0	0	0	4	4.70
EuTiO3	9	2	283	1.19	547.1	184	1	0	0	0	0	0	0	0	4	4	246	1.54	658.8	100	1	0	0	0	0	0	0	0	3	1.40
NaBiO3	1	1	250	0.93	495.8	163	1	0	0	0	0	0	0	0	15	5	280	2.02	703	48	1	0	0	0	0	0	0	0	3	2.87
CdGeO3	12	2	249	1.69	867.8	46	1	0	0	0	0	0	0	0	14	4	229	2.01	762.2	40	1	0	0	0	0	0	0	0	3	4.14
CdSiO3	12	2	249	1.69	867.8	46	1	0	0	0	0	0	0	0	14	4	219	1.98	786.5	37.4	1	0	0	0	0	0	0	0	3	5.22
CeFeO3	4	3	288	1.12	534.4	205	1	0	0	0	0	0	0	0	8	3	244	1.83	762.5	62	1	0	0	0	0	0	0	0	3	2.07
CeNiO3	4	3	288	1.12	534.4	205	1	0	0	0	0	0	0	0	10	3	240	1.92	737.1	49	1	0	0	0	0	0	0	0	3	2.54
CuGeO3	11	2	238	1.9	745.5	47	1	0	0	0	0	0	0	0	14	4	229	2.01	762.2	40	1	0	0	0	0	0	0	0	3	2.62
GdMnO3	10	3	279	1.21	593.4	158	1	0	0	0	0	0	0	0	7	3	245	1.55	717.3	69	1	0	0	0	0	0	0	0	3	2.57
ErFeO3	14	3	279	1.24	589.3	150	1	0	0	0	0	0	0	0	8	3	244	1.83	762.5	62	1	0	0	0	0	0	0	0	3	2.00
EuFeO3	9	3	283	1.19	547.1	184	1	0	0	0	0	0	0	0	8	3	244	1.83	762.5	62	1	0	0	0	0	0	0	0	3	1.96
FeTiO3	8	2	244	1.83	762.5	62	1	0	0	0	0	0	0	0	4	4	246	1.54	658.8	100	1	0	0	0	0	0	0	0	3	2.10
FeGeO3	8	2	244	1.83	762.5	62	1	0	0	0	0	0	0	0	14	4	229	2.01	762.2	40	1	0	0	0	0	0	0	0	3	3.13
DyCoO3	10	3	279	1.21	593.4	158	1	0	0	0	0	0	0	0	9	3	240	1.88	760.4	55	1	0	0	0	0	0	0	0	3	2.16
PrVO4	5	3	292	1.13	528.1	216	1	0	0	0	0	0	0	0	5	5	242	1.63	650.9	87	1	0	0	0	0	0	0	0	4	2.23
HoCrO3	13	3	283	1.23	581	156	1	0	0	0	0	0	0	0	6	3	245	1.66	652.9	83	1	0	0	0	0	0	0	0	3	2.04
LaAlO3	3	3	298	1.1	538.1	215	1	0	0	0	0	0	0	0	13	3	192	2.04	800.6	20.5	1	0	0	0	0	0	0	0	3	5.66
ZnSnO3	12	2	239	1.65	906.4	38.7	1	0	0	0	0	0	0	0	14	4	242	1.96	708.6	53	1	0	0	0	0	0	0	0	3	3.26
KSbO3	1	1	273	0.82	418.8	290	1	0	0	0	0	0	0	0	15	5	247	2.05	830.6	43	1	0	0	0	0	0	0	0	3	5.28
LaGaO3	3	3	298	1.1	538.1	215	1	0	0	0	0	0	0	0	13	3	232	1.81	578.8	50	1	0	0	0	0	0	0	0	3	4.65
KLaMo2O8	1	1	273	0.82	418.8	290	1	3	3	298	1.1	538.1	215	1	6	6	245	2.16	684.3	87	2	0	0	0	0	0	0	0	8	3.78
LuSi2O5	17	3	263	1.27	523.5	137	1	0	0	0	0	0	0	0	14	4	219	1.98	786.5	37.4	2	0	0	0	0	0	0	0	5	5.64
Lu3Al5O12	17	3	263	1.27	523.5	137	3	0	0	0	0	0	0	0	13	3	192	2.04	800.6	20.5	5	0	0	0	0	0	0	0	12	5.76
MgAl2O4	2	2	251	1.31	737.7	71.2	1	0	0	0	0	0	0	0	13	3	192	2.04	800.6	20.5	2	0	0	0	0	0	0	0	4	5.76
YSi2O5	3	3	275	1.22	599.9	162	1	0	0	0	0	0	0	0	14	4	219	1.98	786.5	37.4	2	0	0	0	0	0	0	0	5	5.80
LuVO4	17	3	263	1.27	523.5	137	1	0	0	0	0	0	0	0	5	5	242	1.63	650.9	87	1	0	0	0	0	0	0	0	4	2.15
MgMnO3	2	2	251	1.31	737.7	71.2	1	0	0	0	0	0	0	0	7	4	245	1.55	717.3	69	1	0	0	0	0	0	0	0	3	2.31
Mg2V2O7	2	2	251	1.31	737.7	71.2	2	0	0	0	0	0	0	0	5	5	242	1.63	650.9	87	2	0	0	0	0	0	0	0	7	2.38
NaSbO3	1	1	250	0.93	495.8	163	1	0	0	0	0	0	0	0	15	5	247	2.05	830.6	43	1	0	0	0	0	0	0	0	3	5.45
RbNbO3	1	1	321	0.82	403	320	1	0	0	0	0	0	0	0	5	5	256	1.59	652.1	98	1	0	0	0	0	0	0	0	3	3.29
Sr0.97La0.03Ti0.97Cr0.03O3	2	2	284	0.95	549.5	197	0.97	3	3	298	1.1	538.1	215	0.03	4	4	246	1.54	658.8	100	0.97	6	3	245	1.66	652.9	83	0.03	3	2.13
BaTi0.98Mo0.02O2.94	2	2	303	0.89	502.9	272	1	0	0	0	0	0	0	0	4	4	246	1.54	658.8	100	1	6	6	245	2.16	684.3	87	0.02	2.94	2.18
Na0.99Eu0.01TaO3.01	1	1	250	0.93	495.8	163	0.99	9	3	283	1.19	547.1	184	0.01	5	5	257	1.51	728.4	74	1	0	0	0	0	0	0	0	3.01	4.98
Sr1.8La0.2TiO3.73N0.26	2	2	284	0.95	549.5	197	1.8	3	3	298	1.1	538.1	215	0.2	4	4	246	1.54	658.8	100	1	0	0	0	0	0	0	0	3.73	2.11
Bi0.90Gd0.10Fe0.90Sn0.10O3.05	15	3	280	2.02	703	48	0.9	10	3	279	1.21	593.4	158	0.1	8	3	244	1.83	762.5	62	0.9	14	4	242	1.96	708.6	53	0.1	3.05	2.21
Bi1.99Gd0.01WO6	15	3	280	2.02	703	48	1.99	10	3	279	1.21	593.4	158	0.01	6	6	249	2.36	758.8	68	1	0	0	0	0	0	0	0	6	2.38
Bi1.95Gd0.05WO6	15	3	280	2.02	703	48	1.95	10	3	279	1.21	593.4	158	0.05	6	6	249	2.36	758.8	68	1	0	0	0	0	0	0	0	6	2.38
Bi1.985Er0.015WO6	15	3	280	2.02	703	48	1.985	14	3	279	1.24	589.3	150	0.015	6	6	249	2.36	758.8	68	1	0	0	0	0	0	0	0	6	2.44
Bi0.99Ce0.01WO6	15	3	280	2.02	703	48	1.99	4	3	288	1.12	534.4	205	0.01	6	6	249	2.36	758.8	68	1	0	0	0	0	0	0	0	6	2.41
Bi0.988Sm0.012WO6	15	3	280	2.02	703	48	1.988	8	3	287	1.17	544.5	192	0.012	6	6	249	2.36	758.8	68	1	0	0	0	0	0	0	0	6	2.38
Cu3V2O8	11	2	238	1.9	745.5	47	3	0	0	0	0	0	0	0	5	5	242	1.63	650.9	87	2	0	0	0	0	0	0	0	8	1.95
LiNb3O8	1	1	212	0.98	520.2	164	1	0	0	0	0	0	0	0	5	5	256	1.59	652.1	98	3	0	0	0	0	0	0	0	8	4.49
Cu3Ta7O19	11	1	238	1.9	745.5	47	3	0	0	0	0	0	0	0	5	5	257	1.51	728.4	74	7	0	0	0	0	0	0	0	19	2.36
Cu5Ta11O30	11	1	238	1.9	745.5	47	5	0	0	0	0	0	0	0	5	5	257	1.51	728.4	74	11	0	0	0	0	0	0	0	30	2.52
CuRhO2	11	1	238	1.9	745.5	47	1	0	0	0	0	0	0	0	9	2	244	2.28	719.7	66	1	0	0	0	0	0	0	0	2	2.07
CuAlO2	11	1	238	1.9	745.5	47	1	0	0	0	0	0	0	0	13	3	225	1.61	577.5	57.8	1	0	0	0	0	0	0	0	2	2.30
CuGaO2	11	1	238	1.9	745.5	47	1	0	0	0	0	0	0	0	13	3	232	1.81	578.8	50	1	0	0	0	0	0	0	0	2	2.25
CdMoO4	12	2	249	1.69	867.8	46	1	0	0	0	0	0	0	0	6	6	245	2.16	684.3	87	1	0	0	0	0	0	0	0	4	3.83
Li2SnO3	1	1	212	0.98	520.2	164	2	0	0	0	0	0	0	0	5	5	242	1.63	650.9	87	1	0	0	0	0	0	0	0	3	3.30
NiCo2O4	10	3	240	1.92	737.1	49	1	0	0	0	0	0	0	0	9	2	240	1.88	760.4	55	2	0	0	0	0	0	0	0	4	2.13
SrTi0.995Mn0.005O2.993	2	2	284	0.95	549.5	197	1	0	0	0	0	0	0	0	4	4	246	1.54	658.8	100	0.995	7	2	245	1.55	717.3	69	0.005	2.993	2.13
SrTi0.995Ru0.005O2.9975	2	2	284	0.95	549.5	197	1	0	0	0	0	0	0	0	4	4	246	1.54	658.8	100	0.995	8	3	246	2.2	710.2	72	0.005	2.9975	2.05
SrTi0.995Rh0.005O2.993	2	2	284	0.95	549.5	197	1	0	0	0	0	0	0	0	4	4	246	1.54	658.8	100	0.995	9	2	244	2.28	719.7	66	0.005	2.993	2.10
SrTi0.995Ir0.005O2.993	2	2	284	0.95	549.5	197	1	0	0	0	0	0	0	0	4	4	246	1.54	658.8	100	0.995	9	2	229	2.2	865.2	54	0.005	2.993	2.12
Sr0.95Cr0.05TiO3.025	2	2	284	0.95	549.5	197	0.95	6	3	245	1.66	652.9	83	0.05	4	4	246	1.54	658.8	100	1	0	0	0	0	0	0	0	3.025	2.15
Sr0.98Cr0.02Ti0.975Sb0.025O3	2	2	284	0.95	549.5	197	0.98	6	3	245	1.66	652.9	83	0.02	4	4	246	1.54	658.8	100	0.975	15	5	247	2.05	830.6	43	0.025	3	2.25
Sr0.99Ni0.01Ti0.98Ta0.02O3.01	2	2	284	0.95	549.5	197	0.99	10	2	240	1.92	737.1	49	0.01	4	4	246	1.54	658.8	100	0.98	5	5	257	1.51	728.4	74	0.02	3.01	2.27
Sr0.99Ni0.01TiO3	2	2	284	0.95	549.5	197	0.99	10	2	240	1.92	737.1	49	0.01	4	4	246	1.54	658.8	100	1	0	0	0	0	0	0	0	3	2.29
Ag0.75Sr0.25Nb0.75Ti0.25O3	11	1	253	1.93	731	55	0.75	2	2	284	0.95	549.5	197	0.25	5	5	256	1.59	652.1	98	0.75	4	4	246	1.54	658.8	100	0.25	3	2.34
CaTiO3	2	2	262	1.01	589.8	161	1	0	0	0	0	0	0	0	4	4	246	1.54	658.8	100	1	0	0	0	0	0	0	0	3	3.65
BaTiO3	2	2	303	0.89	502.9	272	1	0	0	0	0	0	0	0	4	4	246	1.54	658.8	100	1	0	0	0	0	0	0	0	3	3.00
CaCu3Ti4O12	11	2	238	1.9	745.5	47	3	2	2	262	1.01	589.8	161	1	4	4	246	1.54	658.8	100	4	0	0	0	0	0	0	0	12	2.61
K2La2Ti3O10	1	1	273	0.82	418.8	290	2	3	3	298	1.1	538.1	215	2	4	4	246	1.54	658.8	100	3	0	0	0	0	0	0	0	10	3.47
Rb2La2Ti3O10	1	1	321	0.82	403	320	2	3	3	298	1.1	538.1	215	2	4	4	246	1.54	658.8	100	3	0	0	0	0	0	0	0	10	3.65
Cs2La2Ti3O10	1	1	348	0.79	375.7	401	2	3	3	298	1.1	538.1	215	2	4	4	246	1.54	658.8	100	3	0	0	0	0	0	0	0	10	3.69
Sr3Ti2O7	2	2	284	0.95	549.5	197	3	0	0	0	0	0	0	0	4	4	246	1.54	658.8	100	2	0	0	0	0	0	0	0	7	3.19
Sr4Ti3O10	2	2	284	0.95	549.5	197	4	0	0	0	0	0	0	0	4	4	246	1.54	658.8	100	3	0	0	0	0	0	0	0	10	3.43
La2Ti2O7	3	3	298	1.1	538.1	215	2	0	0	0	0	0	0	0	4	4	246	1.54	658.8	100	2	0	0	0	0	0	0	0	7	3.39
CuNb3O8	11	2	238	1.9	745.5	47	1	0	0	0	0	0	0	0	5	5	256	1.59	652.1	98	3	0	0	0	0	0	0	0	8	1.91
Cu2Ta4O11	11	1	238	1.9	745.5	47	2	0	0	0	0	0	0	0	5	5	256	1.59	652.1	98	4	0	0	0	0	0	0	0	11	1.88
La2Ti3O9	3	3	298	1.1	538.1	215	2	0	0	0	0	0	0	0	4	4	246	1.54	658.8	100	3	0	0	0	0	0	0	0	9	3.87
LaTiO3.5	3	3	298	1.1	538.1	215	1	0	0	0	0	0	0	0	4	4	246	1.54	658.8	100	1	0	0	0	0	0	0	0	3.5	2.64
La4Ti3O12	3	3	298	1.1	538.1	215	4	0	0	0	0	0	0	0	4	4	246	1.54	658.8	100	3	0	0	0	0	0	0	0	12	4.08
Na2Ti6O13	1	1	250	0.93	495.8	163	2	0	0	0	0	0	0	0	4	4	246	1.54	658.8	100	6	0	0	0	0	0	0	0	13	3.22
Y2Ti2O7	3	3	275	1.22	599.9	162	2	0	0	0	0	0	0	0	4	4	246	1.54	658.8	100	2	0	0	0	0	0	0	0	7	3.24
Mn3Ta2O8	7	2	245	1.55	717.3	69	3	0	0	0	0	0	0	0	5	5	257	1.51	728.4	74	2	0	0	0	0	0	0	0	8	1.89
Gd2Ti2O7	10	3	279	1.21	593.4	158	2	0	0	0	0	0	0	0	4	4	246	1.54	658.8	100	2	0	0	0	0	0	0	0	7	2.45
Nd2Ti2O7	6	3	295	1.14	533.1	208	2	0	0	0	0	0	0	0	4	4	246	1.54	658.8	100	2	0	0	0	0	0	0	0	7	2.98
K2Ti6O13	1	1	273	0.82	418.8	290	2	0	0	0	0	0	0	0	4	4	246	1.54	658.8	100	6	0	0	0	0	0	0	0	13	3.24
LiNbO3	1	1	212	0.98	520.2	164	1	0	0	0	0	0	0	0	5	5	256	1.59	652.1	98	1	0	0	0	0	0	0	0	3	4.00
NaNbO3	1	1	250	0.93	495.8	163	1	0	0	0	0	0	0	0	5	5	256	1.59	652.1	98	1	0	0	0	0	0	0	0	3	3.50
KNbO3	1	1	273	0.82	418.8	290	1	0	0	0	0	0	0	0	5	5	256	1.59	652.1	98	1	0	0	0	0	0	0	0	3	3.15
K4Nb6Ol7	1	1	273	0.82	418.8	290	4	0	0	0	0	0	0	0	5	5	256	1.59	652.1	98	6	0	0	0	0	0	0	0	17	3.62
Ca2Nb2O7	2	1	262	1.01	589.8	161	2	0	0	0	0	0	0	0	5	5	256	1.59	652.1	98	2	0	0	0	0	0	0	0	7	4.45
Sr2Nb2O7	2	2	284	0.95	549.5	197	2	0	0	0	0	0	0	0	5	5	256	1.59	652.1	98	2	0	0	0	0	0	0	0	7	4.52
Sr5Nb4O15	2	2	284	0.95	549.5	197	5	0	0	0	0	0	0	0	5	5	256	1.59	652.1	98	4	0	0	0	0	0	0	0	15	4.34
La3NbO7	3	3	298	1.1	538.1	215	3	0	0	0	0	0	0	0	5	5	256	1.59	652.1	98	1	0	0	0	0	0	0	0	7	4.45
K3Ta3B2O12	1	1	273	0.82	418.8	290	3	0	0	0	0	0	0	0	5	5	257	1.51	728.4	74	3	13	3	192	2.04	800.6	20.5	2	12	4.98
ZnNb4O11	12	2	239	1.65	906.4	38.7	1	0	0	0	0	0	0	0	5	5	256	1.59	652.1	98	2	0	0	0	0	0	0	0	11	3.84
Ga4B2O9	13	3	232	1.81	578.8	50	4	0	0	0	0	0	0	0	13	3	192	2.04	800.6	20.5	2	0	0	0	0	0	0	0	9	5.32
Bi4B2O9	15	3	280	2.02	703	48	4	0	0	0	0	0	0	0	13	3	192	2.04	800.6	20.5	2	0	0	0	0	0	0	0	9	3.17
CsZn2B3O7	1	1	348	0.79	375.7	401	1	12	2	239	1.65	906.4	38.7	2	13	3	192	2.04	800.6	20.5	3	0	0	0	0	0	0	0	7	5.09
Bi4Ti3O12	15	3	280	2.02	703	48	4	0	0	0	0	0	0	0	4	4	246	1.54	658.8	100	3	0	0	0	0	0	0	0	12	2.41
Ag2WO4	11	1	253	1.93	731	55	2	0	0	0	0	0	0	0	6	6	249	2.36	758.8	68	1	0	0	0	0	0	0	0	4	2.26
Bi2Ti2O7	15	3	280	2.02	703	48	2	0	0	0	0	0	0	0	4	4	246	1.54	658.8	100	2	0	0	0	0	0	0	0	7	3.65
CdIn2O4	12	2	249	1.69	867.8	46	1	0	0	0	0	0	0	0	13	3	243	1.78	558.3	65	2	0	0	0	0	0	0	0	4	2.83
La2RbTi2NbO10	3	3	298	1.1	538.1	215	2	1	1	321	0.82	403	320	1	4	4	246	1.54	658.8	100	2	5	5	256	1.59	652.1	98	1	10	3.11
La2CsTi2NbO10	3	3	298	1.1	538.1	215	2	1	1	348	0.79	375.7	401	1	4	4	246	1.54	658.8	100	2	5	5	256	1.59	652.1	98	1	10	3.11
GaFeO3	13	3	232	1.81	578.8	50	1	0	0	0	0	0	0	0	8	3	244	1.83	762.5	62	1	0	0	0	0	0	0	0	3	2.03
Bi2Ga4O9	15	3	280	2.02	703	48	2	0	0	0	0	0	0	0	13	3	232	1.81	578.8	50	4	0	0	0	0	0	0	0	9	2.75
BiVO4	15	3	280	2.02	703	48	1	0	0	0	0	0	0	0	5	5	242	1.63	650.9	87	1	0	0	0	0	0	0	0	4	2.40
Bi2GaVO7	15	3	280	2.02	703	48	2	0	0	0	0	0	0	0	5	5	242	1.63	650.9	87	1	13	3	232	1.81	578.8	50	1	7	2.26
Bi4V2O11	15	3	280	2.02	703	48	4	0	0	0	0	0	0	0	5	5	242	1.63	650.9	87	2	0	0	0	0	0	0	0	11	2.20
Bi2YVO7	15	3	280	2.02	703	48	2	0	0	0	0	0	0	0	5	5	242	1.63	650.9	87	1	3	3	275	1.22	599.9	162	1	7	2.28
Bi2InTaO7	15	3	280	2.02	703	48	2	0	0	0	0	0	0	0	5	5	257	1.51	728.4	74	1	13	3	243	1.78	558.3	65	1	7	2.64
ZrSiO4	4	4	252	1.33	640.1	112	1	0	0	0	0	0	0	0	14	4	219	1.98	786.5	37.4	1	0	0	0	0	0	0	0	4	5.71
AgVO3	11	1	253	1.93	731	55	1	0	0	0	0	0	0	0	5	5	242	1.63	650.9	87	1	0	0	0	0	0	0	0	3	1.92
SrCrO4	2	2	284	0.95	549.5	197	1	0	0	0	0	0	0	0	6	6	245	1.66	652.9	83	1	0	0	0	0	0	0	0	4	3.18
InVO4	13	3	243	1.78	558.3	65	1	0	0	0	0	0	0	0	5	5	242	1.63	650.9	87	1	0	0	0	0	0	0	0	4	2.01
Bi2YTaO7	15	3	280	2.02	703	48	2	0	0	0	0	0	0	0	5	5	257	1.51	728.4	74	1	3	3	275	1.22	599.9	162	1	7	2.23
Y3Ga5O12	3	3	275	1.22	599.9	162	3	0	0	0	0	0	0	0	13	3	232	1.81	578.8	50	5	0	0	0	0	0	0	0	12	5.46
Y3Al3Ga2O12	3	3	275	1.22	599.9	162	3	0	0	0	0	0	0	0	13	3	192	2.04	800.6	20.5	3	13	3	232	1.81	578.8	50	2	12	6.90
SrGeO3	2	2	284	0.95	549.5	197	1	0	0	0	0	0	0	0	14	4	229	2.01	762.2	40	1	0	0	0	0	0	0	0	3	5.34
LaNiO3	3	3	298	1.1	538.1	215	1	0	0	0	0	0	0	0	10	3	240	1.92	737.1	49	1	0	0	0	0	0	0	0	3	2.96
LaMnO3	3	3	298	1.1	538.1	215	1	0	0	0	0	0	0	0	7	3	245	1.55	717.3	69	1	0	0	0	0	0	0	0	3	2.80
AgBiO3	11	1	253	1.93	731	55	1	0	0	0	0	0	0	0	15	5	280	2.02	703	48	1	0	0	0	0	0	0	0	3	2.19
CaIn2O4	2	2	262	1.01	589.8	161	2	0	0	0	0	0	0	0	8	3	244	1.83	762.5	65	2	0	0	0	0	0	0	0	4	1.98
Ca2V2O7	2	2	262	1.01	589.8	161	2	0	0	0	0	0	0	0	5	5	242	1.63	650.9	87	2	0	0	0	0	0	0	0	7	2.66
Gd3Al5O12	10	3	279	1.21	593.4	158	3	0	0	0	0	0	0	0	13	3	192	2.04	800.6	20.5	5	0	0	0	0	0	0	0	12	5.90
FeSiO3	8	2	244	1.83	762.5	62	1	0	0	0	0	0	0	0	14	4	219	1.98	786.5	37.4	1	0	0	0	0	0	0	0	3	4.54
Y3Al5O12	3	3	275	1.22	599.9	162	3	0	0	0	0	0	0	0	13	3	192	2.04	800.6	20.5	5	0	0	0	0	0	0	0	12	6.25
BaGaBO4	2	2	303	0.89	502.9	272	1	0	0	0	0	0	0	0	13	3	192	2.04	800.6	20.5	1	13	3	232	1.81	578.8	50	1	4	5.42
CoFe2O4	9	2	240	1.88	760.4	55	1	0	0	0	0	0	0	0	8	3	244	1.83	762.5	62	2	0	0	0	0	0	0	0	4	1.85
MgGeO3	2	2	251	1.31	737.7	71.2	1	0	0	0	0	0	0	0	14	4	229	2.01	762.2	40	1	0	0	0	0	0	0	0	3	5.26
Mg3V2O8	2	2	251	1.31	737.7	71.2	3	0	0	0	0	0	0	0	5	5	242	1.63	650.9	87	2	0	0	0	0	0	0	0	8	2.32
CoMoO4	9	2	240	1.88	760.4	55	1	0	0	0	0	0	0	0	6	6	249	2.36	758.8	68	1	0	0	0	0	0	0	0	4	1.80
GdFeO3	10	3	279	1.21	593.4	158	1	0	0	0	0	0	0	0	8	3	244	1.83	762.5	62	1	0	0	0	0	0	0	0	3	1.93
GdVO4	10	3	279	1.21	593.4	158	1	0	0	0	0	0	0	0	5	5	242	1.63	650.9	87	1	0	0	0	0	0	0	0	4	1.94
BaSiO3	2	2	303	0.89	502.9	272	1	0	0	0	0	0	0	0	14	4	219	1.98	786.5	37.4	1	0	0	0	0	0	0	0	3	5.56
LuAlO3	17	3	263	1.27	523.5	137	1	0	0	0	0	0	0	0	13	3	192	2.04	800.6	20.5	1	0	0	0	0	0	0	0	3	5.81
LaScO3	3	3	298	1.1	538.1	215	1	0	0	0	0	0	0	0	3	3	258	1.36	633.1	97	1	0	0	0	0	0	0	0	3	5.69
EuVO4	9	3	283	1.19	547.1	184	1	0	0	0	0	0	0	0	5	5	242	1.63	650.9	87	1	0	0	0	0	0	0	0	4	1.95
Cs2Nb4O11	1	1	348	0.79	375.7	401	2	0	0	0	0	0	0	0	5	5	256	1.59	652.1	98	4	0	0	0	0	0	0	0	11	3.74
Rb4Nb6O17	1	1	321	0.82	403	320	4	0	0	0	0	0	0	0	5	5	256	1.59	652.1	98	6	0	0	0	0	0	0	0	17	3.50
BaNb4O11	2	2	303	0.89	502.9	272	1	0	0	0	0	0	0	0	5	5	257	1.51	728.4	74	2	0	0	0	0	0	0	0	11	3.86
NaTaO3	1	1	250	0.93	495.8	163	1	0	0	0	0	0	0	0	5	5	257	1.51	728.4	74	1	0	0	0	0	0	0	0	3	4.72
Na2Ta2O6	1	1	250	0.93	495.8	163	2	0	0	0	0	0	0	0	5	5	257	1.51	728.4	74	2	0	0	0	0	0	0	0	6	5.45
LiTaO3	1	1	212	0.98	520.2	164	1	0	0	0	0	0	0	0	5	5	257	1.51	728.4	74	1	0	0	0	0	0	0	0	3	3.63
KTaO3	1	1	273	0.82	418.8	290	1	0	0	0	0	0	0	0	5	5	257	1.51	728.4	74	1	0	0	0	0	0	0	0	3	4.45
K2Ta2O6	1	1	273	0.82	418.8	290	2	0	0	0	0	0	0	0	5	5	257	1.51	728.4	74	2	0	0	0	0	0	0	0	6	5.21
YbVO4	16	3	274	1.26	603.4	139	1	0	0	0	0	0	0	0	5	5	242	1.63	650.9	87	1	0	0	0	0	0	0	0	4	2.02
CaMoO4	2	2	262	1.01	589.8	161	1	0	0	0	0	0	0	0	6	6	245	2.16	684.3	87	1	0	0	0	0	0	0	0	4	4.43
KBiO3	1	1	273	0.82	418.8	290	1	0	0	0	0	0	0	0	15	5	280	2.02	703	48	1	0	0	0	0	0	0	0	3	2.65
CuSeO3	11	2	238	1.9	745.5	47	1	0	0	0	0	0	0	0	16	4	182	2.55	941	29	1	0	0	0	0	0	0	0	3	3.60
ZnSeO3	12	2	239	1.65	906.4	38.7	1	0	0	0	0	0	0	0	16	4	182	2.55	941	29	1	0	0	0	0	0	0	0	3	5.28
NiFe2O4	10	2	240	1.92	737.1	49	1	0	0	0	0	0	0	0	8	3	244	1.83	762.5	62	2	0	0	0	0	0	0	0	4	1.82
RbNbWO6	1	1	321	0.82	403	320	1	0	0	0	0	0	0	0	5	5	256	1.59	652.1	98	1	6	6	249	2.36	758.8	68	1	6	3.43
GaAlO3	13	3	232	1.81	578.8	50	1	0	0	0	0	0	0	0	13	3	232	1.81	578.8	50	1	0	0	0	0	0	0	0	3	5.70
RbTaWO6	1	1	321	0.82	403	320	1	0	0	0	0	0	0	0	5	5	257	1.51	728.4	74	1	6	6	249	2.36	758.8	68	1	6	3.68
LiInGeO4	1	1	212	0.98	520.2	164	1	13	3	243	1.78	558.3	65	1	14	4	229	2.01	762.2	40	1	0	0	0	0	0	0	0	4	4.25
Bi2Mo2O9	15	3	280	2.02	703	48	2	0	0	0	0	0	0	0	6	6	249	2.36	758.8	68	2	0	0	0	0	0	0	0	9	2.32
NiMoO4	10	2	240	1.92	737.1	49	1	0	0	0	0	0	0	0	6	6	249	2.36	758.8	68	1	0	0	0	0	0	0	0	4	2.08
Zn3V2O8	12	2	239	1.65	906.4	38.7	3	0	0	0	0	0	0	0	5	5	242	1.63	650.9	87	2	0	0	0	0	0	0	0	8	2.57
BiZn2VO6	15	3	280	2.02	703	48	1	12	2	239	1.65	906.4	38.7	2	5	5	242	1.63	650.9	87	1	0	0	0	0	0	0	0	6	2.09
Ag3VO4	11	1	253	1.93	731	55	3	0	0	0	0	0	0	0	5	5	242	1.63	650.9	87	1	0	0	0	0	0	0	0	4	1.94
AgSbO3	11	1	253	1.93	731	55	1	0	0	0	0	0	0	0	15	5	247	2.05	830.6	43	1	0	0	0	0	0	0	0	3	2.62
AlFeO3	13	3	225	1.61	577.5	57.8	1	0	0	0	0	0	0	0	8	3	244	1.83	762.5	62	1	0	0	0	0	0	0	0	3	2.07
BaMnO3	2	2	303	0.89	502.9	272	1	0	0	0	0	0	0	0	7	4	245	1.55	717.3	69	1	0	0	0	0	0	0	0	3	2.42
CaHfO3	2	2	262	1.01	589.8	161	1	0	0	0	0	0	0	0	4	4	253	1.32	658.5	103	1	0	0	0	0	0	0	0	3	5.52
HoMnO3	13	3	283	1.23	581	156	1	0	0	0	0	0	0	0	7	3	245	1.55	717.3	69	1	0	0	0	0	0	0	0	3	2.56
CaMnO3	2	2	262	1.01	589.8	161	1	0	0	0	0	0	0	0	7	4	245	1.55	717.3	69	1	0	0	0	0	0	0	0	3	2.92
CaSiO3	2	2	262	1.01	589.8	161	1	0	0	0	0	0	0	0	14	4	219	1.98	786.5	37.4	1	0	0	0	0	0	0	0	4	5.79
Ag2CrO4	11	1	253	1.93	731	55	2	0	0	0	0	0	0	0	8	6	244	1.83	762.5	62	1	0	0	0	0	0	0	0	4	2.10
CaZrO3	2	2	262	1.01	589.8	161	1	0	0	0	0	0	0	0	4	4	252	1.33	640.1	112	1	0	0	0	0	0	0	0	3	5.63
La3TaO7	3	3	298	1.1	538.1	215	3	0	0	0	0	0	0	0	5	5	257	1.51	728.4	74	1	0	0	0	0	0	0	0	7	5.34
LaTaO4	3	3	298	1.1	538.1	215	1	0	0	0	0	0	0	0	5	5	257	1.51	728.4	74	1	0	0	0	0	0	0	0	4	4.86
AgTaO3	11	1	253	1.93	731	55	1	0	0	0	0	0	0	0	5	5	257	1.51	728.4	74	1	0	0	0	0	0	0	0	3	2.54
Ba5Ta4O15	2	2	303	0.89	502.9	272	5	0	0	0	0	0	0	0	5	5	257	1.51	728.4	74	4	0	0	0	0	0	0	0	15	4.96
Ca2Ta2O7	2	2	262	1.01	589.8	161	2	0	0	0	0	0	0	0	5	5	257	1.51	728.4	74	2	0	0	0	0	0	0	0	7	5.43
CaTa4O11	2	2	262	1.01	589.8	161	1	0	0	0	0	0	0	0	5	5	257	1.51	728.4	74	4	0	0	0	0	0	0	0	11	5.60
Sr2Ta2O7	2	2	284	0.95	549.5	197	2	0	0	0	0	0	0	0	5	5	257	1.51	728.4	74	2	0	0	0	0	0	0	0	7	5.45
Rb4Ta6O17	1	1	321	0.82	403	320	4	0	0	0	0	0	0	0	5	5	257	1.51	728.4	74	6	0	0	0	0	0	0	0	17	4.62
Ca2Sb2O7	2	2	262	1.01	589.8	161	2	0	0	0	0	0	0	0	15	5	247	2.05	830.6	43	2	0	0	0	0	0	0	0	7	3.90
Sr2Sb2O7	2	2	284	0.95	549.5	197	2	0	0	0	0	0	0	0	15	5	247	2.05	830.6	43	2	0	0	0	0	0	0	0	7	5.35
BaCeO3	2	2	303	0.89	502.9	272	1	0	0	0	0	0	0	0	4	4	288	1.12	534.4	205	1	0	0	0	0	0	0	0	3	4.80
Zn2GeO4	12	2	239	1.65	906.4	38.7	2	0	0	0	0	0	0	0	14	4	229	2.01	762.2	40	1	0	0	0	0	0	0	0	4	4.13
LaInO3	3	3	298	1.1	538.1	215	1	0	0	0	0	0	0	0	13	5	243	1.78	558.3	65	1	0	0	0	0	0	0	0	3	3.72
YInO3	3	3	275	1.22	599.9	162	1	0	0	0	0	0	0	0	13	5	243	1.78	558.3	65	1	0	0	0	0	0	0	0	3	3.77
Sr2SnO4	2	2	284	0.95	549.5	197	2	0	0	0	0	0	0	0	14	4	242	1.96	708.6	53	1	0	0	0	0	0	0	0	4	4.72
SrSnO3	2	2	284	0.95	549.5	197	1	0	0	0	0	0	0	0	14	4	242	1.96	708.6	53	1	0	0	0	0	0	0	0	3	4.35
CaSnO3	2	2	262	1.01	589.8	161	1	0	0	0	0	0	0	0	14	4	242	1.96	708.6	53	1	0	0	0	0	0	0	0	3	4.56
BaSnO3	2	2	303	0.89	502.9	272	1	0	0	0	0	0	0	0	14	4	242	1.96	708.6	53	1	0	0	0	0	0	0	0	3	3.10
BaZrO3	2	2	303	0.89	502.9	272	1	0	0	0	0	0	0	0	4	4	252	1.33	640.1	112	1	0	0	0	0	0	0	0	3	5.58
ZnGa2O4	12	2	239	1.65	906.4	38.7	1	0	0	0	0	0	0	0	13	3	232	1.81	578.8	50	2	0	0	0	0	0	0	0	4	3.28
FeWO4	8	2	244	1.83	762.5	62	1	0	0	0	0	0	0	0	6	6	249	2.36	758.8	68	1	0	0	0	0	0	0	0	4	2.33
CoWO4	9	2	240	1.88	760.4	55	1	0	0	0	0	0	0	0	6	6	249	2.36	758.8	68	1	0	0	0	0	0	0	0	4	2.84
CdWO4	12	2	249	1.69	867.8	46	1	0	0	0	0	0	0	0	6	6	249	2.36	758.8	68	1	0	0	0	0	0	0	0	4	3.97
ZnWO4	12	2	239	1.65	906.4	38.7	1	0	0	0	0	0	0	0	6	6	249	2.36	758.8	68	1	0	0	0	0	0	0	0	4	4.23
Bi2MoO6	15	3	280	2.02	703	48	2	0	0	0	0	0	0	0	6	6	245	2.16	684.3	87	1	0	0	0	0	0	0	0	6	2.60
Ag6Si2O7	11	1	253	1.93	731	55	6	0	0	0	0	0	0	0	14	4	219	1.98	786.5	37.4	2	0	0	0	0	0	0	0	7	1.68
InBO3	13	3	243	1.78	558.3	65	1	0	0	0	0	0	0	0	13	3	192	2.04	800.6	20.5	1	0	0	0	0	0	0	0	3	5.61
SrZrO3	2	2	284	0.95	549.5	197	1	0	0	0	0	0	0	0	4	4	252	1.33	640.1	112	1	0	0	0	0	0	0	0	3	5.70
Bi3Ti4FeO14	15	3	280	2.02	703	48	3	0	0	0	0	0	0	0	4	4	246	1.54	658.8	100	3	8	3	244	1.83	762.5	62	1	15	2.16
La4CaTi5O17	3	3	298	1.1	538.1	215	4	2	2	262	1.01	589.8	161	1	4	4	246	1.54	658.8	100	5	0	0	0	0	0	0	0	17	4.15
La4CaTi4O15	3	3	298	1.1	538.1	215	4	2	2	262	1.01	589.8	161	1	4	4	246	1.54	658.8	100	4	0	0	0	0	0	0	0	15	4.14
La4SrTi4O15	3	3	298	1.1	538.1	215	4	2	2	284	0.95	549.5	197	1	4	4	246	1.54	658.8	100	4	0	0	0	0	0	0	0	15	4.15
La4BaTi4O15	3	3	298	1.1	538.1	215	4	2	2	303	0.89	502.9	272	1	4	4	246	1.54	658.8	100	4	0	0	0	0	0	0	0	15	4.12
KLaTiO4	1	1	273	0.82	418.8	290	1	3	3	298	1.1	538.1	215	1	4	4	246	1.54	658.8	100	1	0	0	0	0	0	0	0	4	3.06
Li2Na2Ti6O14	1	1	212	0.98	520.2	164	2	1	1	250	0.93	495.8	163	2	4	4	246	1.54	658.8	100	6	0	0	0	0	0	0	0	14	3.51
Li2SrTi6O14	1	1	212	0.98	520.2	164	2	2	2	284	0.95	549.5	197	1	4	4	246	1.54	658.8	100	6	0	0	0	0	0	0	0	14	3.55
NdLaTiO7	6	3	295	1.14	533.1	208	1	3	3	298	1.1	538.1	215	1	4	4	246	1.54	658.8	100	1	0	0	0	0	0	0	0	7	2.64
Sr0.99La0.01Ti2O5	2	2	273	0.82	418.8	290	0.99	15	3	280	2.02	703	48	1	8	3	244	1.83	762.5	62	2	0	0	0	0	0	0	0	5	1.88
Ba2KTa3O10	2	2	303	0.89	502.9	272	2	1	1	273	0.82	418.8	290	1	5	5	257	1.51	728.4	74	3	0	0	0	0	0	0	0	10	4.51
K2LaTa5O15	1	1	273	0.82	418.8	290	2	3	3	298	1.1	538.1	215	1	5	5	257	1.51	728.4	74	5	0	0	0	0	0	0	0	15	4.54
K2PrTa5O15	1	1	273	0.82	418.8	290	2	5	3	292	1.13	528.1	216	1	5	5	257	1.51	728.4	74	5	0	0	0	0	0	0	0	15	4.57
K2NdTa5O15	1	1	273	0.82	418.8	290	2	6	3	295	1.14	533.1	208	1	5	5	257	1.51	728.4	74	5	0	0	0	0	0	0	0	15	4.59
K2SmTa5O15	1	1	273	0.82	418.8	290	2	8	3	287	1.17	544.5	192	1	5	5	257	1.51	728.4	74	5	0	0	0	0	0	0	0	15	4.67
Gd1.5Lu1.5Al5O12	10	3	279	1.21	593.4	158	1.5	17	3	263	1.27	523.5	137	1.5	13	3	192	2.04	800.6	20.5	5	0	0	0	0	0	0	0	12	5.89
Gd2.4Lu0.6Al5O12	10	3	279	1.21	593.4	158	2.4	17	3	263	1.27	523.5	137	0.6	13	3	192	2.04	800.6	20.5	5	0	0	0	0	0	0	0	12	5.78
Sr0.96La0.04Ti0.96Rh0.04O2.98	2	2	284	0.95	549.5	197	0.96	3	3	298	1.1	538.1	215	0.04	4	4	246	1.54	658.8	100	0.96	9	2	244	2.28	719.7	66	0.04	2.98	2.18
K2GdTa5O15	1	1	273	0.82	418.8	290	2	10	3	279	1.21	593.4	158	1	5	5	257	1.51	728.4	74	5	0	0	0	0	0	0	0	15	4.77
K2TbTa5O15	1	1	273	0.82	418.8	290	2	11	3	287	1.13	565.8	170	1	5	5	257	1.51	728.4	74	5	0	0	0	0	0	0	0	15	4.74
Ca0.8La0.2Ti0.8Cr0.2O3	2	2	262	1.01	589.8	161	0.8	3	3	298	1.1	538.1	215	0.04	4	4	246	1.54	658.8	100	0.8	6	3	245	1.66	652.9	83	0.2	3	2.21
K2DyTa5O15	1	1	273	0.82	418.8	290	2	12	3	281	1.22	573	165	1	5	5	257	1.51	728.4	74	5	0	0	0	0	0	0	0	15	4.77
BaTi0.99Mo0.01O3.01	2	2	303	0.89	502.9	272	1	0	0	0	0	0	0	0	4	4	246	1.54	658.8	100	1	6	6	245	2.16	684.3	87	0.01	3.01	2.18
BaTi0.97Mo0.03O3.03	2	2	303	0.89	502.9	272	1	0	0	0	0	0	0	0	4	4	246	1.54	658.8	100	1	6	6	245	2.16	684.3	87	0.03	3.03	2.18
BaTi0.92Fe0.08O2.96	2	2	303	0.89	502.9	272	1	0	0	0	0	0	0	0	4	4	246	1.54	658.8	100	1	8	3	244	1.83	762.5	62	0.08	2.96	2.18
CeVO4	4	3	288	1.12	534.4	205	1	0	0	0	0	0	0	0	5	5	242	1.63	650.9	87	1	0	0	0	0	0	0	0	4	2.26
SrMoO4	2	2	284	0.95	549.5	197	1	0	0	0	0	0	0	0	6	6	245	2.16	684.3	87	1	0	0	0	0	0	0	0	4	4.38
InBO3	13	3	243	1.78	558.3	65	1	0	0	0	0	0	0	0	15	3	280	2.02	703	48	1	0	0	0	0	0	0	0	3	2.53
CoSnO3	9	2	240	1.88	760.4	55	1	0	0	0	0	0	0	0	14	4	242	1.96	708.6	53	1	0	0	0	0	0	0	0	3	2.16
MgSeO3	2	2	251	1.31	737.7	71.2	1	0	0	0	0	0	0	0	16	4	182	2.55	941	29	1	0	0	0	0	0	0	0	3	5.32
DyCrO3	12	3	281	1.22	573	165	1	0	0	0	0	0	0	0	6	3	245	1.66	652.9	83	1	0	0	0	0	0	0	0	3	2.06
NiSnO3	10	2	240	1.92	737.1	49	1	0	0	0	0	0	0	0	14	4	242	1.96	708.6	53	1	0	0	0	0	0	0	0	3	2.08
YBiO3	3	3	275	1.22	599.9	162	1	0	0	0	0	0	0	0	15	3	280	2.02	703	48	1	0	0	0	0	0	0	0	3	5.12
Sr0.95Na0.05TiO2.975	2	2	284	0.95	549.5	197	0.95	1	1	250	0.93	495.8	163	0.05	4	4	246	1.54	658.8	100	1	0	0	0	0	0	0	0	2.975	2.45
K2TmTa5O15	1	1	273	0.82	418.8	290	2	15	3	280	1.25	596.7	144	1	5	5	257	1.51	728.4	74	5	0	0	0	0	0	0	0	15	4.73
ZnRh2O4	12	2	239	1.65	906.4	38.7	1	0	0	0	0	0	0	0	9	3	244	2.28	719.7	66	2	0	0	0	0	0	0	0	4	2.10
BiFeO3	15	3	280	2.02	703	48	1	0	0	0	0	0	0	0	8	3	244	1.83	762.5	62	1	0	0	0	0	0	0	0	3	2.60
Na0.98La0.02TaO3.02	1	1	250	0.93	495.8	163	0.98	3	3	298	1.1	538.1	215	0.02	5	5	257	1.51	728.4	74	1	0	0	0	0	0	0	0	3.02	4.79
Na0.99Pr0.01TaO3.01	1	1	250	0.93	495.8	163	0.99	5	3	292	1.13	528.1	216	0.01	5	5	257	1.51	728.4	74	1	0	0	0	0	0	0	0	3.01	4.84
Na0.99Nd0.01TaO3.01	1	1	250	0.93	495.8	163	0.99	6	3	295	1.14	533.1	208	0.01	5	5	257	1.51	728.4	74	1	0	0	0	0	0	0	0	3.01	4.86
Na0.99Sm0.01TaO3.01	1	1	250	0.93	495.8	163	0.99	8	3	287	1.17	544.5	192	0.01	5	5	257	1.51	728.4	74	1	0	0	0	0	0	0	0	3.01	4.88
Na0.99Gd0.01TaO3.01	1	1	250	0.93	495.8	163	0.99	10	3	279	1.21	593.4	158	0.01	5	5	257	1.51	728.4	74	1	0	0	0	0	0	0	0	3.01	4.81
Na0.99Tb0.01TaO3.01	1	1	250	0.93	495.8	163	0.99	11	3	287	1.13	565.8	170	0.01	5	5	257	1.51	728.4	74	1	0	0	0	0	0	0	0	3.01	4.83
Na0.99Dy0.01TaO3.01	1	1	250	0.93	495.8	163	0.99	12	3	281	1.22	573	165	0.01	5	5	257	1.51	728.4	74	1	0	0	0	0	0	0	0	3.01	4.79
Na0.99Yb0.01TaO3.01	1	1	250	0.93	495.8	163	0.99	16	3	274	1.26	603.4	139	0.01	5	5	257	1.51	728.4	74	1	0	0	0	0	0	0	0	3.01	4.61
Na0.95Ca0.05TaO3.025	1	1	250	0.93	495.8	163	0.95	2	2	262	1.01	589.8	161	0.05	5	5	257	1.51	728.4	74	1	0	0	0	0	0	0	0	3.025	4.81
Na0.95Sr0.05TaO3.025	1	1	250	0.93	495.8	163	0.95	2	2	284	0.95	549.5	197	0.05	5	5	257	1.51	728.4	74	1	0	0	0	0	0	0	0	3.025	4.82
Na0.95Ba0.05TaO3.025	1	1	250	0.93	495.8	163	0.95	2	2	303	0.89	502.9	272	0.05	5	5	257	1.51	728.4	74	1	0	0	0	0	0	0	0	3.025	4.74
La0.85Sr0.15FeO2.925	3	3	298	1.1	538.1	215	0.85	2	2	284	0.95	549.5	197	0.15	8	3	244	1.83	762.5	62	1	0	0	0	0	0	0	0	2.925	1.90
La0.9625Sr0.0375Fe0.8875Ti0.1125O3.0375	3	3	298	1.1	538.1	215	0.9625	2	2	284	0.95	549.5	197	0.0375	8	3	244	1.83	762.5	62	0.08875	4	4	246	1.54	658.8	100	0.1125	3.0375	2.12
Sr0.9Bi0.1Ti0.9Fe0.1O3	2	2	284	0.95	549.5	197	0.9	15	3	280	2.02	703	48	0.1	4	4	246	1.54	658.8	100	0.9	8	3	244	1.83	762.5	62	0.1	3	2.06
Sr0.8Bi0.2Ti0.8Fe0.2O3	2	2	284	0.95	549.5	197	0.8	15	3	280	2.02	703	48	0.2	4	4	246	1.54	658.8	100	0.8	8	3	244	1.83	762.5	62	0.2	3	2.06
Sr0.7Bi0.3Ti0.7Fe0.3O3	2	2	284	0.95	549.5	197	0.7	15	3	280	2.02	703	48	0.3	4	4	246	1.54	658.8	100	0.7	8	3	244	1.83	762.5	62	0.3	3	2.08
Sr0.6Bi0.4Ti0.6Fe0.4O3	2	2	284	0.95	549.5	197	0.6	15	3	280	2.02	703	48	0.4	4	4	246	1.54	658.8	100	0.6	8	3	244	1.83	762.5	62	0.4	3	2.11
Sr0.5Bi0.5Ti0.5Fe0.5O3	2	2	284	0.95	549.5	197	0.5	15	3	280	2.02	703	48	0.5	4	4	246	1.54	658.8	100	0.5	8	3	244	1.83	762.5	62	0.5	3	2.14
Ca0.98Ag0.01La0.01TiO3	2	2	262	1.01	589.8	161	0.98	7	2	275.5	1.515	634.55	135	0.02	4	4	246	1.54	658.8	100	1	0	0	0	0	0	0	0	3	2.26
Ca0.96Ag0.02La0.02TiO3	2	2	262	1.01	589.8	161	0.96	7	2	275.5	1.515	634.55	135	0.04	4	4	246	1.54	658.8	100	1	0	0	0	0	0	0	0	3	2.27
Ca0.94Ag0.03La0.03TiO3	2	2	262	1.01	589.8	161	0.94	7	2	275.5	1.515	634.55	135	0.06	4	4	246	1.54	658.8	100	1	0	0	0	0	0	0	0	3	2.27
Ca0.92Ag0.04La0.04TiO3	2	2	262	1.01	589.8	161	0.92	7	2	275.5	1.515	634.55	135	0.08	4	4	246	1.54	658.8	100	1	0	0	0	0	0	0	0	3	2.26
CaTi0.99Cu0.01O3	2	2	262	1.01	589.8	161	1	0	0	0	0	0	0	0	4	4	246	1.54	658.8	100	0.99	11	2	238	1.9	745.5	47	0.01	2.99	2.26
CaTi0.98Cu0.02O3	2	2	262	1.01	589.8	161	1	0	0	0	0	0	0	0	4	4	246	1.54	658.8	100	0.98	11	2	238	1.9	745.5	47	0.02	2.98	2.26
CaTi0.97Cu0.03O3	2	2	262	1.01	589.8	161	1	0	0	0	0	0	0	0	4	4	246	1.54	658.8	100	0.97	11	2	238	1.9	745.5	47	0.03	2.97	2.26
CaTi0.96Cu0.04O3	2	2	262	1.01	589.8	161	1	0	0	0	0	0	0	0	4	4	246	1.54	658.8	100	0.96	11	2	238	1.9	745.5	47	0.04	2.96	2.27
La0.8875Sr0.1125Fe0.9625Ti0.0375O2.9625	3	3	298	1.1	538.1	215	0.8875	2	2	284	0.95	549.5	197	0.1125	8	3	244	1.83	762.5	62	0.925	4	4	246	1.54	658.8	100	0.075	2.9625	2.15
LaNi0.95Co0.05O3	3	3	298	1.1	538.1	215	1	0	0	0	0	0	0	0	10	3	240	1.92	737.1	49	0.95	6	6	245	1.66	652.9	83	0.05	3	2.81
K2Sr1.5Ta3O10	1	1	273	0.82	418.8	290	2	2	2	284	0.95	549.5	197	1.5	5	5	257	1.51	728.4	74	3	0	0	0	0	0	0	0	10	4.88
K2La0.67Ta2O7	1	1	273	0.82	418.8	290	2	3	3	298	1.1	538.1	215	0.67	5	5	257	1.51	728.4	74	2	0	0	0	0	0	0	0	7	4.59
K4LaTa10O30	1	1	273	0.82	418.8	290	4	3	3	298	1.1	538.1	215	1	5	5	257	1.51	728.4	74	10	0	0	0	0	0	0	0	30	4.27
Ca2KTa3O10	2	2	262	1.01	589.8	161	2	1	1	273	0.82	418.8	290	1	5	5	257	1.51	728.4	74	3	0	0	0	0	0	0	0	10	4.87
KCaSrTa5O15	1	1	273	0.82	418.8	290	1	2	2	273	0.98	569.65	179	2	5	5	257	1.51	728.4	74	5	0	0	0	0	0	0	0	15	4.67
Ca2LiTa3O10	2	2	262	1.01	589.8	161	2	1	1	212	0.98	520.2	164	1	5	5	257	1.51	728.4	74	3	0	0	0	0	0	0	0	10	4.20
Ca2NaTa3O10	2	2	262	1.01	589.8	161	2	1	1	250	0.93	495.8	163	1	5	5	257	1.51	728.4	74	3	0	0	0	0	0	0	0	10	4.98
Ca2CsTa3O10	2	2	262	1.01	589.8	161	2	1	1	348	0.79	375.7	401	1	5	5	257	1.51	728.4	74	3	0	0	0	0	0	0	0	10	4.80
Ca2RbTa3O10	2	2	262	1.01	589.8	161	2	1	1	321	0.82	403	320	1	5	5	257	1.51	728.4	74	3	13	3	243	1.78	558.3	65	0.5	10	4.82
KTa0.9Zr0.1O2.95	1	1	273	0.82	418.8	290	1	0	0	0	0	0	0	0	5	5	257	1.51	728.4	74	0.9	4	4	252	1.33	640.1	112	0.1	2.95	3.28
AgNbO3	11	1	253	1.93	731	55	1	0	0	0	0	0	0	0	5	5	256	1.59	652.1	98	1	0	0	0	0	0	0	0	3	2.80
RbNdTa2O7	1	1	321	0.82	403	320	1	6	3	295	1.14	533.1	208	1	5	5	257	1.51	728.4	74	2	0	0	0	0	0	0	0	7	4.39
Ca0.7Sr0.3Ta4O11	2	2	262	1.01	589.8	161	0.7	2	2	284	0.95	549.5	197	0.3	5	5	257	1.51	728.4	74	4	0	0	0	0	0	0	0	11	5.26
RbSmTa2O7	1	1	321	0.82	403	320	1	8	3	287	1.17	544.5	192	1	5	5	257	1.51	728.4	74	2	0	0	0	0	0	0	0	7	4.42
MnWO4	7	2	245	1.55	717.3	69	1	0	0	0	0	0	0	0	6	6	249	2.36	758.8	68	1	0	0	0	0	0	0	0	4	2.48
CaBi2O6	2	2	251	1.31	737.7	73	1	0	0	0	0	0	0	0	15	5	247	2.05	830.6	43	2	0	0	0	0	0	0	0	6	4.05
Bi1.98Gd0.02WO6	15	3	280	2.02	703	48	1.98	2	2	284	0.95	549.5	197	1	5	5	256	1.59	652.1	68	2	0	0	0	0	0	0	0	6	2.70
BaNb0.5In0.5O3	2	2	303	0.89	502.9	272	1	0	0	0	0	0	0	0	5	5	256	1.59	652.1	98	0.5	13	3	243	1.78	558.3	65	0.5	3	3.05
BaNb2/3Zn1/3O3	2	2	303	0.89	502.9	272	1	0	0	0	0	0	0	0	5	5	256	1.59	652.1	98	0.67	12	2	239	1.65	906.4	38.7	0.33	3	3.00
RbLaTa2O7	1	1	321	0.82	403	320	1	3	3	298	1.1	538.1	215	1	5	5	257	1.51	728.4	74	2	0	0	0	0	0	0	0	7	4.37
Bi2WO6	15	3	280	2.02	703	48	2	0	0	0	0	0	0	0	6	6	249	2.36	758.8	68	1	0	0	0	0	0	0	0	6	2.80
Ba3LaNb3O12	2	2	303	0.89	502.9	272	3	3	3	298	1.1	538.1	215	1	5	5	256	1.59	652.1	98	3	0	0	0	0	0	0	0	12	3.96
ErFe0.5Mn0.5O3	14	3	279	1.24	589.3	150	1	0	0	0	0	0	0	0	8	3	244	1.83	762.5	62	0.5	7	3	245	1.55	717.3	69	0.5	3	1.75
K2SmNb5O15	1	1	273	0.82	418.8	290	2	8	3	287	1.17	544.5	192	1	5	5	256	1.59	652.1	98	5	0	0	0	0	0	0	0	15	3.27
In0.9Ni0.1TaO3.95	13	3	243	1.78	558.3	65	0.9	10	2	240	1.92	737.1	49	0.1	5	5	257	1.51	728.4	74	1	0	0	0	0	0	0	0	3.95	2.57
K2NdNb5O15	1	1	273	0.82	418.8	290	2	6	3	295	1.14	533.1	208	1	5	5	256	1.59	652.1	98	5	0	0	0	0	0	0	0	15	3.12
NaIn0.9Fe0.1O2	1	1	250	0.93	495.8	163	1	0	0	0	0	0	0	0	13	3	243	1.78	558.3	65	0.9	8	3	244	1.83	762.5	62	0.1	2	2.79
K2LaNb5O15	1	1	273	0.82	418.8	290	2	3	3	298	1.1	538.1	215	1	5	5	256	1.59	652.1	98	5	0	0	0	0	0	0	0	15	3.13
KSr2Nb5O15	2	2	284	0.95	549.5	197	2	1	1	273	0.82	418.8	290	1	5	5	256	1.59	652.1	98	5	0	0	0	0	0	0	0	15	3.36
CaFe0.9Mn0.1O3	2	2	262	1.01	589.8	161	1	0	0	0	0	0	0	0	5	5	256	1.59	652.1	82	2	0	0	0	0	0	0	0	6	2.78
SmVO4	8	3	287	1.17	544.5	192	1	0	0	0	0	0	0	0	5	5	242	1.63	650.9	87	1	0	0	0	0	0	0	0	4	1.95
La2Hf2O7	3	3	298	1.1	538.1	215	2	0	0	0	0	0	0	0	4	4	253	1.32	658.5	103	2	0	0	0	0	0	0	0	7	5.80
SrSeO4	2	2	284	0.95	549.5	197	1	0	0	0	0	0	0	0	16	6	182	2.55	941	29	1	0	0	0	0	0	0	0	4	5.41
MgTiO3	2	2	251	1.31	737.7	71.2	1	0	0	0	0	0	0	0	4	5	246	1.54	658.8	100	1	0	0	0	0	0	0	0	3	3.7
EuZrO3	9	2	283	1.19	547.1	184	1	0	0	0	0	0	0	0	4	4	252	1.33	640.1	112	1	0	0	0	0	0	0	0	3	4.17
SrMoO3	2	2	284	0.95	549.5	197	1	0	0	0	0	0	0	0	6	6	245	2.16	684.3	87	1	0	0	0	0	0	0	0	3	4.34
LuFeO3	17	3	263	1.27	523.5	137	1	0	0	0	0	0	0	0	8	3	244	1.83	762.5	62	1	0	0	0	0	0	0	0	3	2.05
BaMoO3	2	2	303	0.89	502.9	272	1	0	0	0	0	0	0	0	6	6	245	2.16	684.3	87	1	0	0	0	0	0	0	0	3	3.85
FeBiO3	8	3	244	1.83	762.5	62	1	0	0	0	0	0	0	0	15	3	280	2.02	703	48	1	0	0	0	0	0	0	0	3	2.47
AgFeO2	11	1	253	1.93	731	55	1	0	0	0	0	0	0	0	8	3	244	1.83	762.5	62	1	0	0	0	0	0	0	0	2	1.69
CeCrO3	4	3	288	1.12	534.4	205	1	0	0	0	0	0	0	0	6	3	245	1.66	652.9	83	1	0	0	0	0	0	0	0	3	2.10
YBO3	3	3	275	1.22	599.9	162	1	0	0	0	0	0	0	0	13	3	192	2.04	800.6	20.5	1	0	0	0	0	0	0	0	3	7.00
CoTiO3	9	2	240	1.88	760.4	55	1	0	0	0	0	0	0	0	4	4	246	1.54	658.8	100	1	0	0	0	0	0	0	0	3	1.79
Bi10TiO17	15	3	280	2.02	703	50	10	0	0	0	0	0	0	0	4	4	246	1.54	658.8	100	3	8	2	244	1.83	762.5	62	2	18	5.72
Na2W4O13	1	1	250	0.93	495.8	163	2	0	0	0	0	0	0	0	6	6	249	2.36	758.8	68	4	0	0	0	0	0	0	0	13	4.81
Na0.5Bi0.5WO4	1	1	250	0.93	495.8	163	0.5	15	3	280	2.02	703	48	0.5	6	6	249	2.36	758.8	68	1	0	0	0	0	0	0	0	4	4.21
ZnMoO4	12	2	239	1.65	906.4	38.7	1	0	0	0	0	0	0	0	6	6	245	2.16	684.3	87	1	0	0	0	0	0	0	0	4	3.96
DyAlO3	12	3	281	1.22	573	165	1	0	0	0	0	0	0	0	13	3	225	1.61	577.5	57.8	1	0	0	0	0	0	0	0	3	2.68
DyCoO3	12	3	281	1.22	573	165	1	0	0	0	0	0	0	0	9	3	240	1.88	760.4	55	1	0	0	0	0	0	0	0	3	2.07
NdVO4	6	3	295	1.14	533.1	208	1	0	0	0	0	0	0	0	5	5	242	1.63	650.9	87	1	0	0	0	0	0	0	0	4	2.05
Sr0.6Bi0.4Ti0.6Fe0.4O3	2	2	284	0.95	549.5	197	0.6	15	3	280	2.02	703	48	0.4	4	4	246	1.54	658.8	100	0.6	8	3	244	1.83	762.5	62	0.4	3	2.14
HoVO4	13	3	283	1.23	581	156	1	0	0	0	0	0	0	0	5	5	242	1.63	650.9	87	1	0	0	0	0	0	0	0	4	1.86
TmVO4	15	3	280	1.25	596.7	144	1	0	0	0	0	0	0	0	5	5	242	1.63	650.9	87	1	0	0	0	0	0	0	0	4	1.89
Ca0.9Ho0.1MnO2.55	2	2	262	1.01	589.8	161	0.9	13	3	283	1.23	581	156	0.1	7	4	245	1.55	717.3	69	1	0	0	0	0	0	0	0	2.55	1.60
Ca0.8Ho0.2MnO2.6	2	2	262	1.01	589.8	161	0.8	13	3	283	1.23	581	156	0.2	7	4	245	1.55	717.3	69	1	0	0	0	0	0	0	0	2.6	1.70
Ca0.7Ho0.3MnO2.65	2	2	262	1.01	589.8	161	0.7	13	3	283	1.23	581	156	0.3	7	4	245	1.55	717.3	69	1	0	0	0	0	0	0	0	2.65	1.80
Ca0.6Ho0.4MnO2.7	2	2	262	1.01	589.8	161	0.6	13	3	283	1.23	581	156	0.4	7	4	245	1.55	717.3	69	1	0	0	0	0	0	0	0	2.7	1.90
Ca0.9Sm0.1MnO2.55	2	2	262	1.01	589.8	161	0.9	8	3	287	1.17	544.5	192	0.1	7	4	245	1.55	717.3	69	1	0	0	0	0	0	0	0	2.55	1.60
Ca0.8Sm0.2MnO2.6	2	2	262	1.01	589.8	161	0.8	8	3	287	1.17	544.5	192	0.2	7	4	245	1.55	717.3	69	1	0	0	0	0	0	0	0	2.6	1.90
Ca0.7Sm0.3MnO2.65	2	2	262	1.01	589.8	161	0.7	8	3	287	1.17	544.5	192	0.3	7	4	245	1.55	717.3	69	1	0	0	0	0	0	0	0	2.65	2.40
Ca0.6Sm0.4MnO2.7	2	2	262	1.01	589.8	161	0.6	8	3	287	1.17	544.5	192	0.4	7	4	245	1.55	717.3	69	1	0	0	0	0	0	0	0	2.7	2.80
Sr0.8Ba0.2SnO3	2	2	284	0.95	549.5	197	0.8	2	2	303	0.89	502.9	272	0.2	14	4	242	1.96	708.6	53	1	0	0	0	0	0	0	0	3	3.54
Sr0.6Ba0.4SnO3	2	2	284	0.95	549.5	197	0.6	2	2	303	0.89	502.9	272	0.4	14	4	242	1.96	708.6	53	1	0	0	0	0	0	0	0	3	3.34
Sr0.2Ba0.8SnO3	2	2	303	0.89	502.9	272	0.8	2	2	284	0.95	549.5	197	0.2	14	4	242	1.96	708.6	53	1	0	0	0	0	0	0	0	3	3.15
BaAlBO4	2	2	303	0.89	502.9	272	1	0	0	0	0	0	0	0	13	3	192	2.04	800.6	20.5	1	13	3	225	1.61	577.5	57.8	1	4	5.56
Ba3Ta6Si4O26	2	2	303	0.89	502.9	272	3	0	0	0	0	0	0	0	5	5	257	1.51	728.4	74	6	14	4	219	1.98	786.5	37.4	4	26	3.95
Sr1.95La 0.05Ti 0.95Cr0.05O4	2	2	284	0.95	549.5	197	1.95	3	3	298	1.1	538.1	215	0.05	4	4	246	1.54	658.8	100	0.95	6	3	245	1.66	652.9	83	0.05	4	2.00
Sr1.9La0.1Ti0.9Cr0.1O4	2	2	284	0.95	549.5	197	1.9	3	3	298	1.1	538.1	215	0.1	4	4	246	1.54	658.8	100	0.9	6	3	245	1.66	652.9	83	0.1	4	2.01
Sr1.9La 0.1Ti 0.9Fe0.1O4	2	2	284	0.95	549.5	197	1.9	3	3	298	1.1	538.1	215	0.1	4	4	246	1.54	658.8	100	0.9	8	3	244	1.83	762.5	62	0.1	4	2.00
Sr1.97La 0.03Ti 0.97Rh0.03O4	2	2	284	0.95	549.5	197	1.97	3	3	298	1.1	538.1	215	0.03	4	4	246	1.54	658.8	100	0.97	9	2	244	2.28	719.7	66	0.03	4	2.05
Bi4Ti2.6Cr0.4O11.8	15	3	280	2.02	703	48	4	0	0	0	0	0	0	0	4	4	246	1.54	658.8	100	2.6	6	3	245	1.66	652.9	83	0.4	11.8	2.11
KBa2Nb5O15	2	2	303	0.89	502.9	272	2	1	1	273	0.82	418.8	290	1	5	5	256	1.59	652.1	98	5	0	0	0	0	0	0	0	15	3.22
Bi3Ti0.8Cr0.1Nb1.1O9	1	3	273	0.82	418.8	290	3	0	0	0	0	0	0	0	4	4	246	1.54	658.8	100	0.8	5.08	4.8	255.1	1.6	652.2	96.8	1.2	9	2.55
La1.99Cr0.01Ti2O7	3	3	298	1.1	538.1	215	1.99	6	3	245	1.66	652.9	83	0.01	4	4	246	1.54	658.8	100	2	0	0	0	0	0	0	0	7	2.17
La1.99Fe0.01Ti2O7	3	3	298	1.1	538.1	215	1.99	8	3	244	1.83	762.5	62	0.01	4	4	246	1.54	658.8	100	2	0	0	0	0	0	0	0	7	2.19
Ca2KNb3O10	2	2	262	1.01	589.8	161	2	1	1	273	0.82	418.8	290	1	5	5	256	1.59	652.1	98	3	0	0	0	0	0	0	0	10	3.77
CaTi2ZrO7	2	2	262	1.01	589.8	161	1	0	0	0	0	0	0	0	4	4	246	1.54	658.8	100	2	4	4	252	1.33	640.1	112	1	7	2.58
BaZr0.6Sn0.4O3	2	2	303	0.89	502.9	272	1	0	0	0	0	0	0	0	4	4	252	1.33	640.1	112	0.6	14	4	242	1.96	708.6	53	0.4	3	2.65
BaZr0.8Fe0.2O2.9	2	2	303	0.89	502.9	272	1	0	0	0	0	0	0	0	4	4	252	1.33	640.1	112	0.8	8	3	244	1.83	762.5	62	0.2	3	2.42
BaHfO3	2	2	303	0.89	502.9	272	1	0	0	0	0	0	0	0	4	4	253	1.32	658.5	103	1	0	0	0	0	0	0	0	3	5.71
KTiNbO5	1	1	273	0.82	418.8	290	1	0	0	0	0	0	0	0	4	4	246	1.54	658.8	100	1	5	5	256	1.59	652.1	98	1	5	2.72
K4Ta2Nb4O17	1	1	273	0.82	418.8	290	4	0	0	0	0	0	0	0	5	5	257	1.51	728.4	74	2	5	5	256	1.59	652.1	98	4	17	3.22
K4Ta3Nb3O17	1	1	273	0.82	418.8	290	4	0	0	0	0	0	0	0	5	5	257	1.51	728.4	74	3	5	5	256	1.59	652.1	98	3	17	3.23
NdAlO3	6	3	295	1.14	533.1	208	1	0	0	0	0	0	0	0	13	3	192	2.04	800.6	20.5	1	0	0	0	0	0	0	0	3	5.84
BiYWO6	15	3	280	2.02	703	48	2	3	3	275	1.22	599.9	162	1	6	6	249	2.36	758.8	68	1	0	0	0	0	0	0	0	6	2.27
La0.925Sr0.075Fe0.925Ti0.075O3	3	3	298	1.1	538.1	215	0.925	2	2	284	0.95	549.5	197	0.075	8	3	244	1.83	762.5	62	0.925	4	4	246	1.54	658.8	100	0.075	2.9625	2.10
Na0.5Bi0.5TiO3 2.92	1	1	250	0.93	495.8	163	0.5	15	3	280	2.02	703	48	0.5	4	4	246	1.54	658.8	100	1	0	0	0	0	0	0	0	3	2.92
AgTa0.8Nb0.2O3	11	1	253	1.93	731	55	1	0	0	0	0	0	0	0	5	5	257	1.51	728.4	74	0.8	5	5	256	1.59	652.1	98	0.2	3	3.10
AgTa0.7Nb0.3O3	11	1	253	1.93	731	55	1	0	0	0	0	0	0	0	5	5	257	1.51	728.4	74	0.7	5	5	256	1.59	652.1	98	0.3	3	2.90
AgTa0.6Nb0.4O3	11	1	253	1.93	731	55	1	0	0	0	0	0	0	0	5	5	257	1.51	728.4	74	0.6	5	5	256	1.59	652.1	98	0.4	3	2.80
Sr2/3Zn1/3TiO3	2	2	284	0.95	549.5	197	0.67	12	2	239	1.65	906.4	38.7	0.33	4	4	246	1.54	658.8	100	1	0	0	0	0	0	0	0	3	3.15
Ba5/6Zn1/6TiO3	2	2	303	0.89	502.9	272	0.83	12	2	239	1.65	906.4	38.7	0.17	4	4	246	1.54	658.8	100	1	0	0	0	0	0	0	0	3	3.20
NaNb0.5Ta0.5O3	1	1	250	0.93	495.8	163	1	0	0	0	0	0	0	0	5	5	256	1.59	652.1	98	0.5	5	5	257	1.51	728.4	74	0.5	3	3.43
Ca0.9La0.1Ti0.9Cr0.1O3	2	2	262	1.01	589.8	161	0.9	3	3	298	1.1	538.1	215	0.1	4	4	246	1.54	658.8	100	0.9	6	6	245	1.66	652.9	83	0.1	3	2.49
Ba0.9La0.1Ti0.9Cr0.1O3	2	2	303	0.89	502.9	272	0.9	3	3	298	1.1	538.1	215	0.1	4	4	246	1.54	658.8	100	0.9	6	6	245	1.66	652.9	83	0.1	3	2.52
NaTa0.975Bi0.025O32.975	1	1	250	0.93	495.8	163	1	0	0	0	0	0	0	0	5	5	257	1.51	728.4	74	0.975	15	3	280	2.02	703	48	0.025	2.975	3.65
NaTa0.95Bi0.05O2.95	1	1	250	0.93	495.8	163	1	0	0	0	0	0	0	0	5	5	257	1.51	728.4	74	0.95	15	3	280	2.02	703	48	0.05	2.95	3.05
NaTa0.925Bi0.075O2.925	1	1	250	0.93	495.8	163	1	0	0	0	0	0	0	0	5	5	257	1.51	728.4	74	0.925	15	3	280	2.02	703	48	0.075	2.925	2.95
Na0.975Bi0.025TaO3.025	1	1	250	0.93	495.8	163	0.975	15	3	280	2.02	703	48	0.025	5	5	257	1.51	728.4	74	1	0	0	0	0	0	0	0	3.025	3.75
Na0.95Bi0.05TaO3.05	1	1	250	0.93	495.8	163	0.95	15	3	280	2.02	703	48	0.05	5	5	257	1.51	728.4	74	1	0	0	0	0	0	0	0	3.05	3.65
Na0.925Bi0.075TaO3.075	1	1	250	0.93	495.8	163	0.925	15	3	280	2.02	703	48	0.075	5	5	257	1.51	728.4	74	1	0	0	0	0	0	0	0	3.075	3.55
Ca0.95La0.05Ti0.95Cr0.05O3	2	2	262	1.01	589.8	161	0.95	3	3	298	1.1	538.1	215	0.05	4	4	246	1.54	658.8	100	0.95	6	6	245	1.66	652.9	83	0.05	3	2.50
Ca0.8La0.2Ti0.8Cr0.2O3	2	2	262	1.01	589.8	161	0.8	3	3	298	1.1	538.1	215	0.2	4	4	246	1.54	658.8	100	0.8	6	6	245	1.66	652.9	83	0.2	3	2.45
LaNi0.95Fe0.05O3	3	3	298	1.1	538.1	215	1	0	0	0	0	0	0	0	10	3	240	1.92	737.1	49	0.95	8	3	244	1.83	762.5	62	0.05	3	2.79
LaNi0.95Cr0.05O3	3	3	298	1.1	538.1	215	1	0	0	0	0	0	0	0	10	3	240	1.92	737.1	49	0.95	6	6	245	1.66	652.9	83	0.05	3	2.81
LaFe0.85Ti0.15O3.075	3	3	298	1.1	538.1	215	1	0	0	0	0	0	0	0	8	3	244	1.83	762.5	62	0.85	4	4	246	1.54	658.8	100	0.15	3.075	2.10
Sr5Ta4O15	2	2	284	0.95	549.5	197	5	0	0	0	0	0	0	0	5	5	257	1.51	728.4	74	4	0	0	0	0	0	0	0	15	5.41
InTaO4	13	3	243	1.78	558.3	65	1	0	0	0	0	0	0	0	5	5	257	1.51	728.4	74	1	0	0	0	0	0	0	0	4	2.45
K4Ta4Nb2O17	1	1	273	0.82	418.8	290	4	0	0	0	0	0	0	0	5	5	257	1.51	728.4	74	4	5	5	256	1.59	652.1	98	2	17	3.24
Pr2Ti2O7	5	3	292	1.13	528.1	216	2	0	0	0	0	0	0	0	4	4	246	1.54	658.8	100	2	0	0	0	0	0	0	0	7	2.86
BaTi4O9	2	2	303	0.89	502.9	272	1	0	0	0	0	0	0	0	4	4	246	1.54	658.8	100	4	0	0	0	0	0	0	0	9	3.42
LaPrTi2O7	3	3	298	1.1	538.1	215	1	5	3	292	1.13	528.1	216	1	4	4	246	1.54	658.8	100	2	0	0	0	0	0	0	0	7	2.43
Ga2BiNbO7	13	3	232	1.81	578.8	50	2	15	3	280	2.02	703	48	1	5	5	256	1.59	652.1	98	1	0	0	0	0	0	0	0	7	2.14
In2BiNbO7	13	3	243	1.78	558.3	65	2	15	3	280	2.02	703	48	1	5	5	256	1.59	652.1	98	1	0	0	0	0	0	0	0	7	2.13
BaBiO3	2	2	303	0.89	502.9	272	1	0	0	0	0	0	0	0	15	4	280	2.02	703	48	1	0	0	0	0	0	0	0	3	3.69
SrIn2O4	2	2	284	0.95	549.5	197	1	0	0	0	0	0	0	0	13	3	243	1.78	558.3	65	2	0	0	0	0	0	0	0	4	3.85
InNbO4	13	3	243	1.78	558.3	65	1	0	0	0	0	0	0	0	5	5	256	1.59	652.1	98	1	0	0	0	0	0	0	0	4	2.50
FeNbO4	8	3	244	1.83	762.5	62	1	0	0	0	0	0	0	0	5	5	256	1.59	652.1	98	1	0	0	0	0	0	0	0	4	3.40
BaTi2O5	2	2	303	0.89	502.9	272	1	0	0	0	0	0	0	0	4	4	246	1.54	658.8	100	2	0	0	0	0	0	0	0	5	3.16
Ni3V2O8	10	2	240	1.92	737.1	49	3	0	0	0	0	0	0	0	5	5	242	1.63	650.9	87	2	0	0	0	0	0	0	0	8	2.25
Bi2LaTaO7	15	3	280	2.02	703	48	2	3	3	298	1.1	538.1	215	1	5	5	257	1.51	728.4	74	1	0	0	0	0	0	0	0	7	2.17
Sr(In1/2Nb1/2)O3	2	2	284	0.95	549.5	197	1	0	0	0	0	0	0	0	5	5	256	1.59	652.1	98	0.5	13	3	243	1.78	558.3	65	0.5	3	3.62
Ba(In1/2Nb1/2)O3	2	2	303	0.89	502.9	272	1	0	0	0	0	0	0	0	5	5	256	1.59	652.1	98	0.5	13	3	243	1.78	558.3	65	0.5	3	3.30
Ca(In1/2Nb1/2)O3	2	2	262	1.01	589.8	161	1	0	0	0	0	0	0	0	5	5	256	1.59	652.1	98	0.5	13	3	243	1.78	558.3	65	0.5	3	4.17
CaTi2O5	2	2	262	1.01	589.8	161	1	0	0	0	0	0	0	0	4	4	246	1.54	658.8	100	2	0	0	0	0	0	0	0	5	3.07
CaTi4O9	2	2	262	1.01	589.8	161	1	0	0	0	0	0	0	0	4	4	246	1.54	658.8	100	4	0	0	0	0	0	0	0	9	2.95
Sr2Bi6O11	2	2	284	0.95	549.5	197	2	0	0	0	0	0	0	0	15	3	280	2.02	703	48	6	0	0	0	0	0	0	0	11	2.53
SrBi4O7	2	2	284	0.95	549.5	197	1	0	0	0	0	0	0	0	15	3	280	2.02	703	48	4	0	0	0	0	0	0	0	7	2.44
test set
SrBi2O4	2	2	284	0.95	549.5	197	1	0	0	0	0	0	0	0	15	3	280	2.02	703	48	2	0	0	0	0	0	0	0	4	2.48
Sr2Bi2O5	2	2	284	0.95	549.5	197	2	0	0	0	0	0	0	0	15	3	280	2.02	703	48	2	0	0	0	0	0	0	0	5	2.87
YVO4	3	3	275	1.22	599.9	162	1	0	0	0	0	0	0	0	5	5	242	1.63	650.9	87	1	0	0	0	0	0	0	0	4	2.32
CuWO4	11	2	238	1.9	745.5	47	1	0	0	0	0	0	0	0	6	6	249	2.36	758.8	68	1	0	0	0	0	0	0	0	4	2.06
ZnFe2O4	12	2	239	1.65	906.4	38.7	1	0	0	0	0	0	0	0	8	3	244	1.83	762.5	62	2	0	0	0	0	0	0	0	4	2.06
SrWO4	2	2	284	0.95	549.5	197	1	0	0	0	0	0	0	0	6	6	249	2.36	758.8	68	1	0	0	0	0	0	0	0	4	4.86
CaWO4	2	2	262	1.01	589.8	161	1	0	0	0	0	0	0	0	6	6	249	2.36	758.8	68	1	0	0	0	0	0	0	0	4	4.29
ZnMn2O4	12	2	239	1.65	906.4	38.7	1	0	0	0	0	0	0	0	7	3	245	1.55	717.3	69	2	0	0	0	0	0	0	0	4	2.01
CaFe2O4	2	2	262	1.01	589.8	161	1	0	0	0	0	0	0	0	8	3	244	1.83	762.5	62	2	0	0	0	0	0	0	0	4	2.12
CuCr2O4	11	2	238	1.9	745.5	47	1	0	0	0	0	0	0	0	6	3	245	1.66	652.9	83	2	0	0	0	0	0	0	0	4	1.75
CuBi2O4	11	2	238	1.9	745.5	47	1	0	0	0	0	0	0	0	15	3	280	2.02	703	48	2	0	0	0	0	0	0	0	4	2.09
CuNbO3	11	2	238	1.9	745.5	47	1	0	0	0	0	0	0	0	5	5	256	1.59	652.1	98	1	0	0	0	0	0	0	0	3	2.29
Mg2V2O6	2	2	251	1.31	737.7	71.2	2	0	0	0	0	0	0	0	5	5	242	1.63	650.9	87	2	0	0	0	0	0	0	0	6	2.19
CuFeO2	11	1	238	1.9	745.5	47	1	0	0	0	0	0	0	0	8	3	244	1.83	762.5	62	1	0	0	0	0	0	0	0	2	1.75
MnV2O6	7	2	245	1.55	717.3	69	1	0	0	0	0	0	0	0	5	5	242	1.63	650.9	87	2	0	0	0	0	0	0	0	6	1.86
YFeO3	3	3	275	1.22	599.9	162	1	0	0	0	0	0	0	0	8	3	244	1.83	762.5	62	1	0	0	0	0	0	0	0	3	2.26
GdCrO3	10	3	279	1.21	593.4	158	1	0	0	0	0	0	0	0	6	3	245	1.66	652.9	83	1	0	0	0	0	0	0	0	3	1.87
BiNbO4	15	3	280	2.02	703	48	1	0	0	0	0	0	0	0	5	5	256	1.59	652.1	98	1	0	0	0	0	0	0	0	4	2.70
Sr2TiO4	2	2	284	0.95	549.5	197	2	0	0	0	0	0	0	0	4	4	246	1.54	658.8	100	1	0	0	0	0	0	0	0	4	3.09
SrLaFeO4	2	2	284	0.95	549.5	197	1	3	3	298	1.1	538.1	215	1	8	3	244	1.83	762.5	62	1	0	0	0	0	0	0	0	4	2.25
Bi3TiNbO9	15	3	280	2.02	703	48	3	0	0	0	0	0	0	0	4	4	246	1.54	658.8	100	1	5	5	256	1.59	652.1	98	1	9	2.21
Zn5M2oO11	12	2	239	1.65	906.4	38.7	5	0	0	0	0	0	0	0	6	6	245	2.16	684.3	87	2	0	0	0	0	0	0	0	11	3.39
LuBiO3	17	3	263	1.27	523.5	137	1	0	0	0	0	0	0	0	15	3	280	2.02	703	48	1	0	0	0	0	0	0	0	3	2.84
DyScO3	12	3	281	1.22	573	165	1	0	0	0	0	0	0	0	3	3	258	1.36	633.1	97	1	0	0	0	0	0	0	0	3	4.37
MgMoO4	2	2	251	1.31	737.7	71.2	1	0	0	0	0	0	0	0	6	6	245	2.16	684.3	87	1	0	0	0	0	0	0	0	4	4.01
DyCr0.9Fe0.1O3	12	3	281	1.22	573	165	1	0	0	0	0	0	0	0	6	3	245	1.66	652.9	83	0.9	8	3	244	1.83	762.5	62	0.1	3	1.96
LaFeO3	3	3	298	1.1	538.1	215	1	0	0	0	0	0	0	0	8	3	244	1.83	762.5	62	1	0	0	0	0	0	0	0	3	2.20
SmFeO3	8	3	287	1.17	544.5	192	1	0	0	0	0	0	0	0	8	3	244	1.83	762.5	62	1	0	0	0	0	0	0	0	3	1.90
PrFeO3	5	3	292	1.13	528.1	216	1	0	0	0	0	0	0	0	8	3	244	1.83	762.5	62	1	0	0	0	0	0	0	0	3	2.06
SrFeO2.5	2	2	284	0.95	549.5	197	1	0	0	0	0	0	0	0	8	3	244	1.83	762.5	62	1	0	0	0	0	0	0	0	2.5	2.09
HoGaO3	13	3	283	1.23	581	156	1	0	0	0	0	0	0	0	13	3	232	1.81	578.8	50	1	0	0	0	0	0	0	0	3	4.15
NaInO2	1	1	250	0.93	495.8	163	1	0	0	0	0	0	0	0	13	3	243	1.78	558.3	65	1	0	0	0	0	0	0	0	2	3.33
Zn2SiO4	12	2	239	1.65	906.4	38.7	2	0	0	0	0	0	0	0	14	4	219	1.98	786.5	37.4	1	0	0	0	0	0	0	0	4	5.50
EuHfO3	9	2	283	1.19	547.1	184	1	0	0	0	0	0	0	0	4	4	253	1.32	658.5	103	1	0	0	0	0	0	0	0	3	4.20
GdNiO3	10	3	279	1.21	593.4	158	1	0	0	0	0	0	0	0	10	3	240	1.92	737.1	49	1	0	0	0	0	0	0	0	3	2.44
SrBi2O6	2	2	284	0.95	549.5	197	1	0	0	0	0	0	0	0	15	5	280	2.02	703	48	2	0	0	0	0	0	0	0	6	2.88
LaCoO3	3	3	298	1.1	538.1	215	1	0	0	0	0	0	0	0	9	3	240	1.88	760.4	55	1	0	0	0	0	0	0	0	3	2.68
SmAlO3	8	3	287	1.17	544.5	192	1	0	0	0	0	0	0	0	13	3	192	2.04	800.6	20.5	1	0	0	0	0	0	0	0	3	5.88
SmCrO3	8	3	287	1.17	544.5	192	1	0	0	0	0	0	0	0	6	3	245	1.66	652.9	83	1	0	0	0	0	0	0	0	3	1.94
TbMnO3	11	3	287	1.13	565.8	170	1	0	0	0	0	0	0	0	7	3	245	1.55	717.3	69	1	0	0	0	0	0	0	0	3	2.40
YbMnO3	16	3	274	1.26	603.4	139	1	0	0	0	0	0	0	0	7	3	245	1.55	717.3	69	1	0	0	0	0	0	0	0	3	2.44
ErMnO3	14	3	279	1.24	589.3	150	1	0	0	0	0	0	0	0	7	3	245	1.55	717.3	69	1	0	0	0	0	0	0	0	3	2.42
Sr2V2O7	2	2	284	0.95	549.5	197	2	0	0	0	0	0	0	0	5	5	242	1.63	650.9	87	2	0	0	0	0	0	0	0	7	2.77
Ba2V2O7	2	2	303	0.89	502.9	272	2	0	0	0	0	0	0	0	5	5	242	1.63	650.9	87	2	0	0	0	0	0	0	0	7	2.76
TbFeO3	11	3	287	1.13	565.8	170	1	0	0	0	0	0	0	0	8	3	244	1.83	762.5	62	1	0	0	0	0	0	0	0	3	1.95
TbVO4	11	3	287	1.13	565.8	170	1	0	0	0	0	0	0	0	5	5	242	1.63	650.9	87	1	0	0	0	0	0	0	0	4	1.92
TmFeO3	15	3	280	1.25	596.7	144	1	0	0	0	0	0	0	0	8	3	244	1.83	762.5	62	1	0	0	0	0	0	0	0	3	1.99
YCrO3	3	3	275	1.22	599.9	162	1	0	0	0	0	0	0	0	6	3	245	1.66	652.9	83	1	0	0	0	0	0	0	0	3	2.72
YMnO3	3	3	275	1.22	599.9	162	1	0	0	0	0	0	0	0	7	3	245	1.55	717.3	69	1	0	0	0	0	0	0	0	3	2.55
Ag0.5Bi0.5MoO4	11	1	253	1.93	731	55	0.5	15	3	280	2.02	703	48	0.5	6	6	245	2.16	684.3	87	1	0	0	0	0	0	0	0	4	2.62
Gd2.1Lu0.9Al5O12	10	3	279	1.21	593.4	158	2.1	17	3	263	1.27	523.5	137	0.9	13	3	192	2.04	800.6	20.5	5	0	0	0	0	0	0	0	12	5.89
Gd1.8Lu1.2Al5O12	10	3	279	1.21	593.4	158	1.8	17	3	263	1.27	523.5	137	1.2	13	3	192	2.04	800.6	20.5	5	0	0	0	0	0	0	0	12	5.92
ErFe0.7Mn0.3O3	14	3	279	1.24	589.3	150	1	0	0	0	0	0	0	0	8	3	244	1.83	762.5	62	0.7	7	3	245	1.55	717.3	69	0.3	3	1.83
K2Rb2Nb6O17	1	1	273	0.82	418.8	290	2	1	1	321	0.82	403	320	2	5	5	256	1.59	652.1	98	6	0	0	0	0	0	0	0	17	3.25
GaBO3	13	3	232	1.81	578.8	50	1	0	0	0	0	0	0	0	13	3	192	2.04	800.6	20.5	1	0	0	0	0	0	0	0	3	5.53
Cu2BiVO6	11	2	238	1.9	745.5	47	2	15	3	280	2.02	703	48	1	5	5	242	1.63	650.9	87	1	0	0	0	0	0	0	0	6	2.04
BaMoO4	2	2	303	0.89	502.9	272	1	0	0	0	0	0	0	0	6	6	245	2.16	684.3	87	1	0	0	0	0	0	0	0	4	4.01
BaBi2O6	2	2	303	0.89	502.9	272	1	0	0	0	0	0	0	0	15	5	280	2.02	703	48	2	0	0	0	0	0	0	0	6	2.86
CdSnO3	12	2	249	1.69	867.8	46	1	0	0	0	0	0	0	0	14	4	242	1.96	708.6	53	1	0	0	0	0	0	0	0	3	3.14
Bi2Mo3O12	15	3	280	2.02	703	48	2	0	0	0	0	0	0	0	6	6	249	2.36	758.8	68	3	0	0	0	0	0	0	0	12	2.32
Bi1.5Na0.5VMoO8	15	3	280	2.02	703	48	1.5	1	1	250	0.93	495.8	163	0.5	5	5	242	1.63	650.9	87	1	6	6	249	2.36	758.8	68	1	8	2.23
K2PrNb5O15	1	1	273	0.82	418.8	290	2	5	3	292	1.13	528.1	216	1	5	5	256	1.59	652.1	98	5	0	0	0	0	0	0	0	15	3.13
Rb4Ta2Nb4O17	1	1	321	0.82	403	320	4	0	0	0	0	0	0	0	5	5	256	1.59	652.1	98	4	5	5	257	1.51	728.4	74	2	17	3.55
Rb4Ta3Nb3O17	1	1	321	0.82	403	320	4	0	0	0	0	0	0	0	5	5	256	1.59	652.1	98	3	5	5	257	1.51	728.4	74	3	17	3.57
Rb4Ta4Nb2O17	1	1	321	0.82	403	320	4	0	0	0	0	0	0	0	5	5	257	1.51	728.4	74	4	5	5	256	1.59	652.1	98	2	17	3.27
CuFe2O4	11	2	238	1.9	745.5	47	1	0	0	0	0	0	0	0	8	3	244	1.83	762.5	62	2	0	0	0	0	0	0	0	4	1.75
LaTa3ZrO11	3	3	298	1.1	538.1	215	1	0	0	0	0	0	0	0	5	5	257	1.51	728.4	74	3	4	4	252	1.33	640.1	112	1	11	3.52
BiFe0.9Mn0.1O2.95	15	3	280	2.02	703	48	1	0	0	0	0	0	0	0	8	3	244	1.83	762.5	62	0.9	7	2	245	1.55	717.3	69	0.1	2.95	2.26
Bi0.90Gd0.10Fe0.95Sn0.05O3.025	15	3	280	2.02	703	48	0.9	10	3	279	1.21	593.4	158	0.1	8	3	244	1.83	762.5	62	0.95	14	4	242	1.96	708.6	53	0.05	3.025	2.19
Bi0.98Sr0.02Fe0.93Co0.07O2.91	15	3	280	2.02	703	48	0.98	2	2	284	0.95	549.5	197	0.02	8	3	244	1.83	762.5	62	0.93	9	2	240	1.88	760.4	55	0.07	2.91	2.10
Bi0.98Sr0.02Fe0.95Co0.05O2.965	15	3	280	2.02	703	48	0.98	2	2	284	0.95	549.5	197	0.02	8	3	244	1.83	762.5	62	0.95	9	2	240	1.88	760.4	55	0.05	2.965	2.15
Bi0.98Sr0.02Fe0.97Co0.03O2.975	15	3	280	2.02	703	48	0.98	2	2	284	0.95	549.5	197	0.02	8	3	244	1.83	762.5	62	0.97	9	2	240	1.88	760.4	55	0.03	2.975	2.15
Bi0.98Sr0.02Fe0.99Co0.01O2.985	15	3	280	2.02	703	48	0.98	2	2	284	0.95	549.5	197	0.02	8	3	244	1.83	762.5	62	0.99	9	2	240	1.88	760.4	55	0.01	2.985	2.20
Bi0.92La0.08Fe0.925Se0.075O3.0375	15	3	280	2.02	703	48	0.92	3	3	298	1.1	538.1	215	0.08	8	3	244	1.83	762.5	62	0.925	16	4	182	2.55	941	29	0.075	3.0375	2.29
Bi0.92La0.08Fe0.9Se0.1O3.05	15	3	280	2.02	703	48	0.92	3	3	298	1.1	538.1	215	0.08	8	3	244	1.83	762.5	62	0.9	16	4	182	2.55	941	29	0.1	3.05	2.40
Bi0.92La0.08Fe0.95Se0.05O3.025	15	3	280	2.02	703	48	0.92	3	3	298	1.1	538.1	215	0.08	8	3	244	1.83	762.5	62	0.95	16	4	182	2.55	941	29	0.05	3.025	2.31
Bi0.92La0.08Fe0.98Se0.02O3.01	15	3	280	2.02	703	48	0.92	3	3	298	1.1	538.1	215	0.08	8	3	244	1.83	762.5	62	0.98	16	4	182	2.55	941	29	0.02	3.01	2.35
Bi0.92La0.08FeO3	15	3	280	2.02	703	48	0.92	3	3	298	1.1	538.1	215	0.08	8	3	244	1.83	762.5	62	1	0	0	0	0	0	0	0	3	2.20
CsTaWO6	1	1	348	0.79	375.7	401	1	0	0	0	0	0	0	0	5	5	257	1.51	728.4	74	1	6	6	249	2.36	758.8	68	1	6	3.68
CsNbWO6	1	1	348	0.79	375.7	401	1	0	0	0	0	0	0	0	5	5	256	1.59	652.1	98	1	6	6	249	2.36	758.8	68	1	6	3.41
K3Ta3Si2O13	1	1	273	0.82	418.8	290	3	0	0	0	0	0	0	0	5	5	257	1.51	728.4	74	3	14	4	219	1.98	786.5	37.4	2	13	4.34
Bi2SiO5	15	3	280	2.02	703	48	2	0	0	0	0	0	0	0	14	4	219	1.98	786.5	37.4	1	0	0	0	0	0	0	0	5	3.48
LaVO4	3	3	298	1.1	538.1	215	1	0	0	0	0	0	0	0	5	5	242	1.63	650.9	87	1	0	0	0	0	0	0	0	4	2.46
LaCrO3	3	3	298	1.1	538.1	215	1	0	0	0	0	0	0	0	6	3	245	1.66	652.9	83	1	0	0	0	0	0	0	0	3	2.68
CaGeO3	2	2	262	1.01	589.8	161	1	0	0	0	0	0	0	0	14	4	229	2.01	762.2	40	1	0	0	0	0	0	0	0	3	5.46
SnTiO3	14	2	242	1.96	708.6	53	1	0	0	0	0	0	0	0	4	4	246	1.54	658.8	100	1	0	0	0	0	0	0	0	3	1.91
Bi1.93Gd0.07WO6	15	3	280	2.02	703	48	1.93	10	3	279	1.21	593.4	158	0.07	6	6	249	2.36	758.8	68	1	0	0	0	0	0	0	0	6	2.28
HoFeO3	13	3	283	1.23	581	156	1	0	0	0	0	0	0	0	8	3	244	1.83	762.5	62	1	0	0	0	0	0	0	0	3	1.97
PrAlO3	5	3	292	1.13	528.1	216	1	0	0	0	0	0	0	0	13	3	192	2.04	800.6	20.5	1	0	0	0	0	0	0	0	3	5.76
Bi2W2O9	15	2	280	2.02	703	48	2	0	0	0	0	0	0	0	6	6	249	2.36	758.8	68	2	0	0	0	0	0	0	0	9	2.17
ZnBi2O6	12	2	239	1.65	906.4	38.7	1	0	0	0	0	0	0	0	15	5	280	2.02	703	48	2	0	0	0	0	0	0	0	6	3.18
MgSiO3	2	2	251	1.31	737.7	71.2	1	0	0	0	0	0	0	0	14	4	219	1.98	786.5	37.4	1	0	0	0	0	0	0	0	3	5.62
Y3AlGa4O12	3	3	275	1.22	599.9	162	3	0	0	0	0	0	0	0	13	3	232	1.81	578.8	50	4	13	3	192	2.04	800.6	20.5	1	12	5.65
Mg2Ti2O5	2	2	251	1.31	737.7	71.2	2	0	0	0	0	0	0	0	4	5	246	1.54	658.8	100	2	0	0	0	0	0	0	0	5	3.05
GdSi2O5	10	3	279	1.21	593.4	158	1	0	0	0	0	0	0	0	14	4	219	1.98	786.5	37.4	2	0	0	0	0	0	0	0	5	5.69
CsTaO3	1	1	348	0.79	375.7	401	1	0	0	0	0	0	0	0	5	5	257	1.51	728.4	74	1	0	0	0	0	0	0	0	3	4.43
Bi4Ge3O12	15	2	280	2.02	703	48	4	0	0	0	0	0	0	0	14	4	229	2.01	762.2	40	3	0	0	0	0	0	0	0	12	2.36
SmNiO3	8	3	287	1.17	544.5	192	1	0	0	0	0	0	0	0	10	3	240	1.92	737.1	49	1	0	0	0	0	0	0	0	3	2.38
10 unknown samples
KBiFe2O5	1	1	273	0.82	418.8	290	1	15	3	280	2.02	703	48	1	8	3	244	1.83	762.5	62	2	0	0	0	0	0	0	0	5	1.68
Bi2Ti4O11	15	3	280	2.02	703	48	2	0	0	0	0	0	0	0	4	4	246	1.54	658.8	100	4	0	0	0	0	0	0	0	11	3.10
Bi6Ti3Fe2O18	15	3	280	2.02	703	48	6	0	0	0	0	0	0	0	4	4	246	1.54	658.8	100	3	8	2	244	1.83	762.5	62	2	18	3.72
Bi5Ti3FeO15	15	3	280	2.02	703	48	5	0	0	0	0	0	0	0	4	4	246	1.54	658.8	100	3	8	2	244	1.83	762.5	62	1	15	2.38
Ca2Fe2O5	2	2	262	1.01	589.8	161	2	0	0	0	0	0	0	0	8	3	244	1.83	762.5	62	2	0	0	0	0	0	0	0	5	2.10
Bi2SrNb2O9	15	3	280	2.02	703	48	2	2	2	284	0.95	549.5	197	1	5	5	256	1.59	652.1	98	2	0	0	0	0	0	0	0	9	2.70
Sr0.91Bi2.09Nb1.91Ni0.09O8.91	15	3	280	2.02	703	48	2.09	2	2	284	0.95	549.5	197	0.91	5	5	256	1.59	652.1	98	1.91	10	2	240	1.92	737.1	49	0.09	8.91	2.25
Sr0.99Bi2.01Nb1.99Ni0.01O8.99	15	3	280	2.02	703	48	2.01	2	2	284	0.95	549.5	197	0.99	5	5	256	1.59	652.1	98	1.99	10	2	240	1.92	737.1	49	0.01	8.99	2.45
LiVO3	1	1	212	0.98	520.2	164	1	0	0	0	0	0	0	0	5	5	242	1.63	650.9	87	1	0	0	0	0	0	0	0	3	3.30
(Ba0.5Ni0.5)Bi2NbTaO9	15	3	280	2.02	703	48	2	6	2	271.5	1.405	620	296.5	1	5	5	256	1.59	652.1	98	1	5	5	257	1.51	728.4	74	1	9	2.55
