# Supplementary material for: Use of metamodels for rapid discovery of narrow bandgap oxide photocatalysts
Source: iScience. 2021 Aug 30;24(9):103068. doi: 10.1016/j.isci.2021.103068 (PMC8455646; doi:10.1016/j.isci.2021.103068)
Supplement: Table S10. H2 dataset, related to STAR Method — s [file mmc3.csv]

	GA	valence A	Ra	Xa	Ea	Pa	a amount	G A1	V A1	R A1	X A1	E A1	P A1	A1 amount	GB	V B	Rb	Xb	Eb	Pb	b amount	G B1	V B1	R B1	X B1	E B1	P B1	B1 amount	X amount	BG	HER activity
training set
SrTiO3	2	2	284	0.95	549.5	197	1	0	0	0	0	0	0	0	4	4	246	1.54	658.8	100	1	0	0	0	0	0	0	0	3	3.20	1
MgBi2O6	2	2	251	1.31	737.7	71.2	1	0	0	0	0	0	0	0	15	5	280	2.02	703	48	2	0	0	0	0	0	0	0	6	1.65	0
LiBiO3	1	1	212	0.98	520.2	164	1	0	0	0	0	0	0	0	15	5	280	2.02	703	48	1	0	0	0	0	0	0	0	3	2.10	1
NaBiO3	1	1	250	0.93	495.8	163	1	0	0	0	0	0	0	0	15	5	280	2.02	703	48	1	0	0	0	0	0	0	0	3	2.40	1
CeFeO3	4	3	288	1.12	534.4	205	1	0	0	0	0	0	0	0	8	3	244	1.83	762.5	62	1	0	0	0	0	0	0	0	3	2.07	0
GdMnO3	10	3	279	1.21	593.4	158	1	0	0	0	0	0	0	0	7	3	245	1.55	717.3	69	1	0	0	0	0	0	0	0	3	2.57	0
ErFeO3	14	3	279	1.24	589.3	150	1	0	0	0	0	0	0	0	8	3	244	1.83	762.5	62	1	0	0	0	0	0	0	0	3	2.00	0
EuFeO3	9	3	283	1.19	547.1	184	1	0	0	0	0	0	0	0	8	3	244	1.83	762.5	62	1	0	0	0	0	0	0	0	3	1.96	0
PrVO4	5	3	292	1.13	528.1	216	1	0	0	0	0	0	0	0	5	5	242	1.63	650.9	87	1	0	0	0	0	0	0	0	4	2.23	0
HoCrO3	13	3	283	1.23	581	156	1	0	0	0	0	0	0	0	6	3	245	1.66	652.9	83	1	0	0	0	0	0	0	0	3	2.60	1
ZnSnO3	12	2	239	1.65	906.4	38.7	1	0	0	0	0	0	0	0	14	4	242	1.96	708.6	53	1	0	0	0	0	0	0	0	3	3.26	1
MgAl2O4	2	2	251	1.31	737.7	71.2	1	0	0	0	0	0	0	0	13	3	192	2.04	800.6	20.5	2	0	0	0	0	0	0	0	4	5.76	1
Mg2V2O7	2	2	251	1.31	737.7	71.2	2	0	0	0	0	0	0	0	5	5	242	1.63	650.9	87	2	0	0	0	0	0	0	0	7	2.38	1
NaSbO3	1	1	250	0.93	495.8	163	1	0	0	0	0	0	0	0	15	5	247	2.05	830.6	43	1	0	0	0	0	0	0	0	3	5.45	1
RbNbO3	1	1	321	0.82	403	320	1	0	0	0	0	0	0	0	5	5	256	1.59	652.1	98	1	0	0	0	0	0	0	0	3	3.29	1
Sr0.97La0.03Ti0.97Cr0.03O3	2	2	284	0.95	549.5	197	0.97	3	3	298	1.1	538.1	215	0.03	4	4	246	1.54	658.8	100	0.97	6	3	245	1.66	652.9	83	0.03	3	2.13	1
BaTi0.98Mo0.02O2.94	2	2	303	0.89	502.9	272	1	0	0	0	0	0	0	0	4	4	246	1.54	658.8	100	1	6	6	245	2.16	684.3	87	0.02	2.94	2.18	1
Na0.99Eu0.01TaO3.01	1	1	250	0.93	495.8	163	0.99	9	3	283	1.19	547.1	184	0.01	5	5	257	1.51	728.4	74	1	0	0	0	0	0	0	0	3.01	4.98	1
Sr1.8La0.2TiO3.73N0.26	2	2	284	0.95	549.5	197	1.8	3	3	298	1.1	538.1	215	0.2	4	4	246	1.54	658.8	100	1	0	0	0	0	0	0	0	3.73	2.11	1
Bi0.90Gd0.10Fe0.90Sn0.10O3.05	15	3	280	2.02	703	48	0.9	10	3	279	1.21	593.4	158	0.1	8	3	244	1.83	762.5	62	0.9	14	4	242	1.96	708.6	53	0.1	3.05	2.21	0
Bi1.99Gd0.01WO6	15	3	280	2.02	703	48	1.99	10	3	279	1.21	593.4	158	0.01	6	6	249	2.36	758.8	68	1	0	0	0	0	0	0	0	6	2.38	0
Bi1.95Gd0.05WO6	15	3	280	2.02	703	48	1.95	10	3	279	1.21	593.4	158	0.05	6	6	249	2.36	758.8	68	1	0	0	0	0	0	0	0	6	2.38	0
Bi1.985Er0.015WO6	15	3	280	2.02	703	48	1.985	14	3	279	1.24	589.3	150	0.015	6	6	249	2.36	758.8	68	1	0	0	0	0	0	0	0	6	2.44	0
Bi0.99Ce0.01WO6	15	3	280	2.02	703	48	1.99	4	3	288	1.12	534.4	205	0.01	6	6	249	2.36	758.8	68	1	0	0	0	0	0	0	0	6	2.41	0
Bi0.988Sm0.012WO6	15	3	280	2.02	703	48	1.988	8	3	287	1.17	544.5	192	0.012	6	6	249	2.36	758.8	68	1	0	0	0	0	0	0	0	6	2.38	0
Cu3V2O8	11	2	238	1.9	745.5	47	3	0	0	0	0	0	0	0	5	5	242	1.63	650.9	87	2	0	0	0	0	0	0	0	8	1.95	1
LiNb3O8	1	1	212	0.98	520.2	164	1	0	0	0	0	0	0	0	5	5	256	1.59	652.1	98	3	0	0	0	0	0	0	0	8	4.49	1
Cu3Ta7O19	11	1	238	1.9	745.5	47	3	0	0	0	0	0	0	0	5	5	257	1.51	728.4	74	7	0	0	0	0	0	0	0	19	2.36	1
Cu5Ta11O30	11	1	238	1.9	745.5	47	5	0	0	0	0	0	0	0	5	5	257	1.51	728.4	74	11	0	0	0	0	0	0	0	30	2.52	1
CuRhO2	11	1	238	1.9	745.5	47	1	0	0	0	0	0	0	0	9	2	244	2.28	719.7	66	1	0	0	0	0	0	0	0	2	2.07	1
CuAlO2	11	1	238	1.9	745.5	47	1	0	0	0	0	0	0	0	13	3	225	1.61	577.5	57.8	1	0	0	0	0	0	0	0	2	2.30	1
CuGaO2	11	1	238	1.9	745.5	47	1	0	0	0	0	0	0	0	13	3	232	1.81	578.8	50	1	0	0	0	0	0	0	0	2	2.25	1
CdMoO4	12	2	249	1.69	867.8	46	1	0	0	0	0	0	0	0	6	6	245	2.16	684.3	87	1	0	0	0	0	0	0	0	4	3.83	1
Li2SnO3	1	1	212	0.98	520.2	164	1	0	0	0	0	0	0	0	5	5	242	1.63	700.9	87	1	0	0	0	0	0	0	0	3	3.30	0
NiCo2O4	10	3	240	1.92	737.1	49	1	0	0	0	0	0	0	0	9	2	240	1.88	760.4	55	2	0	0	0	0	0	0	0	4	2.13	1
SrTi0.995Mn0.005O2.993	2	2	284	0.95	549.5	197	1	0	0	0	0	0	0	0	4	4	246	1.54	658.8	100	0.995	7	2	245	1.55	717.3	69	0.005	2.993	2.13	1
SrTi0.995Ru0.005O2.9975	2	2	284	0.95	549.5	197	1	0	0	0	0	0	0	0	4	4	246	1.54	658.8	100	0.995	8	3	246	2.2	710.2	72	0.005	2.9975	2.05	1
SrTi0.995Rh0.005O2.993	2	2	284	0.95	549.5	197	1	0	0	0	0	0	0	0	4	4	246	1.54	658.8	100	0.995	9	2	244	2.28	719.7	66	0.005	2.993	2.10	1
SrTi0.995Ir0.005O2.993	2	2	284	0.95	549.5	197	1	0	0	0	0	0	0	0	4	4	246	1.54	658.8	100	0.995	9	2	229	2.2	865.2	54	0.005	2.993	2.12	1
Sr0.95Cr0.05TiO3.025	2	2	284	0.95	549.5	197	0.95	6	3	245	1.66	652.9	83	0.05	4	4	246	1.54	658.8	100	1	0	0	0	0	0	0	0	3.025	2.15	1
Sr0.98Cr0.02Ti0.975Sb0.025O3	2	2	284	0.95	549.5	197	0.98	6	3	245	1.66	652.9	83	0.02	4	4	246	1.54	658.8	100	0.975	15	5	247	2.05	830.6	43	0.025	3	2.25	1
Sr0.99Ni0.01Ti0.98Ta0.02O3.01	2	2	284	0.95	549.5	197	0.99	10	2	240	1.92	737.1	49	0.01	4	4	246	1.54	658.8	100	0.98	5	5	257	1.51	728.4	74	0.02	3.01	2.27	1
Sr0.99Ni0.01TiO3	2	2	284	0.95	549.5	197	0.99	10	2	240	1.92	737.1	49	0.01	4	4	246	1.54	658.8	100	1	0	0	0	0	0	0	0	3	2.29	1
Ag0.75Sr0.25Nb0.75Ti0.25O3	11	1	253	1.93	731	55	0.75	2	2	284	0.95	549.5	197	0.25	5	5	256	1.59	652.1	98	0.75	4	4	246	1.54	658.8	100	0.25	3	2.34	1
CaTiO3	2	2	262	1.01	589.8	161	1	0	0	0	0	0	0	0	4	4	246	1.54	658.8	100	1	0	0	0	0	0	0	0	3	3.65	1
BaTiO3	2	2	303	0.89	502.9	272	1	0	0	0	0	0	0	0	4	4	246	1.54	658.8	100	1	0	0	0	0	0	0	0	3	3.00	1
LaNi0.95Co0.05O3	3	3	232	1.81	538.1	50	1	0	0	0	0	0	0	0	5	5	257	1.51	728.4	74	1	0	0	0	0	0	0	0	3	2.68	0
K2Sr1.5Ta3O10	1	1	273	0.82	418.8	290	2	2	2	284	0.95	549.5	197	1.5	5	5	257	1.51	728.4	74	3	0	0	0	0	0	0	0	10	4.88	1
K2La0.67Ta2O7	1	1	273	0.82	418.8	290	2	3	3	298	1.1	538.1	215	0.67	5	5	257	1.51	728.4	74	2	0	0	0	0	0	0	0	7	4.59	1
K4LaTa10O30	1	1	273	0.82	418.8	290	4	3	3	298	1.1	538.1	215	1	5	5	257	1.51	728.4	74	10	0	0	0	0	0	0	0	30	4.27	1
Ca2KTa3O10	2	2	262	1.01	589.8	161	2	1	1	273	0.82	418.8	290	1	5	5	257	1.51	728.4	74	3	0	0	0	0	0	0	0	10	4.87	1
KCaSrTa5O15	1	1	273	0.82	418.8	290	1	2	2	273	0.98	569.65	179	2	5	5	257	1.51	728.4	74	5	0	0	0	0	0	0	0	15	4.67	1
Ca2LiTa3O10	2	2	262	1.01	589.8	161	2	1	1	212	0.98	520.2	164	1	5	5	257	1.51	728.4	74	3	0	0	0	0	0	0	0	10	4.20	1
Ca2NaTa3O10	2	2	262	1.01	589.8	161	2	1	1	250	0.93	495.8	163	1	5	5	257	1.51	728.4	74	3	0	0	0	0	0	0	0	10	4.98	1
Ca2CsTa3O10	2	2	262	1.01	589.8	161	2	1	1	348	0.79	375.7	401	1	5	5	257	1.51	728.4	74	3	0	0	0	0	0	0	0	10	4.80	1
Ca2RbTa3O10	2	2	262	1.01	589.8	161	2	1	1	321	0.82	403	320	1	5	5	257	1.51	728.4	74	3	13	3	243	1.78	558.3	65	0.5	10	4.82	1
CaCu3Ti4O12	11	2	238	1.9	745.5	47	3	2	2	262	1.01	589.8	161	1	4	4	246	1.54	658.8	100	4	0	0	0	0	0	0	0	12	2.61	0
K2La2Ti3O10	1	1	273	0.82	418.8	290	2	3	3	298	1.1	538.1	215	2	4	4	246	1.54	658.8	100	3	0	0	0	0	0	0	0	10	3.47	1
Rb2La2Ti3O10	1	1	321	0.82	403	320	2	3	3	298	1.1	538.1	215	2	4	4	246	1.54	658.8	100	3	0	0	0	0	0	0	0	10	3.65	1
Cs2La2Ti3O10	1	1	348	0.79	375.7	401	2	3	3	298	1.1	538.1	215	2	4	4	246	1.54	658.8	100	3	0	0	0	0	0	0	0	10	3.69	1
Sr3Ti2O7	2	2	284	0.95	549.5	197	3	0	0	0	0	0	0	0	4	4	246	1.54	658.8	100	2	0	0	0	0	0	0	0	7	3.19	1
Sr4Ti3O10	2	2	284	0.95	549.5	197	4	0	0	0	0	0	0	0	4	4	246	1.54	658.8	100	3	0	0	0	0	0	0	0	10	3.43	1
La2Ti2O7	3	3	298	1.1	538.1	215	2	0	0	0	0	0	0	0	4	4	246	1.54	658.8	100	2	0	0	0	0	0	0	0	7	3.39	1
CuFe2O4	11	2	238	1.9	745.5	47	1	0	0	0	0	0	0	0	8	3	244	1.83	762.5	62	2	0	0	0	0	0	0	0	4	1.75	1
CuNb3O8	11	1	238	1.9	745.5	47	1	0	0	0	0	0	0	0	5	5	256	1.59	652.1	98	2	0	0	0	0	0	0	0	6	1.64	1
Cu2Ta4O11	11	1	238	1.9	745.5	47	2	0	0	0	0	0	0	0	5	5	256	1.59	652.1	98	4	0	0	0	0	0	0	0	11	1.88	0
La2Ti3O9	3	3	298	1.1	538.1	215	2	0	0	0	0	0	0	0	4	4	246	1.54	658.8	100	3	0	0	0	0	0	0	0	9	3.87	1
LaTiO3.5	3	3	298	1.1	538.1	215	1	0	0	0	0	0	0	0	4	4	246	1.54	658.8	100	1	0	0	0	0	0	0	0	3.5	2.64	1
SrFeO2.5	2	2	284	0.95	549.5	197	1	0	0	0	0	0	0	0	8	3	244	1.83	762.5	62	1	0	0	0	0	0	0	0	2.5	2.09	0
La4Ti3O12	3	3	298	1.1	538.1	215	4	0	0	0	0	0	0	0	4	4	246	1.54	658.8	100	3	0	0	0	0	0	0	0	12	4.08	1
Na2Ti6O13	1	1	250	0.93	495.8	163	2	0	0	0	0	0	0	0	4	4	246	1.54	658.8	100	6	0	0	0	0	0	0	0	13	3.22	1
Y2Ti2O7	3	3	275	1.22	599.9	162	2	0	0	0	0	0	0	0	4	4	246	1.54	658.8	100	2	0	0	0	0	0	0	0	7	3.24	1
Gd2Ti2O7	10	3	279	1.21	593.4	158	2	0	0	0	0	0	0	0	4	4	246	1.54	658.8	100	2	0	0	0	0	0	0	0	7	2.45	1
Nd2Ti2O7	6	3	295	1.14	533.1	208	2	0	0	0	0	0	0	0	4	4	246	1.54	658.8	100	2	0	0	0	0	0	0	0	7	2.98	1
K2Ti6O13	1	1	273	0.82	418.8	290	2	0	0	0	0	0	0	0	4	4	246	1.54	658.8	100	6	0	0	0	0	0	0	0	13	3.24	1
LiNbO3	1	1	212	0.98	520.2	164	1	0	0	0	0	0	0	0	5	5	256	1.59	652.1	98	1	0	0	0	0	0	0	0	3	4.00	1
NaNbO3	1	1	250	0.93	495.8	163	1	0	0	0	0	0	0	0	5	5	256	1.59	652.1	98	1	0	0	0	0	0	0	0	3	3.50	1
KNbO3	1	1	273	0.82	418.8	290	1	0	0	0	0	0	0	0	5	5	256	1.59	652.1	98	1	0	0	0	0	0	0	0	3	3.15	1
K4Nb6Ol7	1	1	273	0.82	418.8	290	4	0	0	0	0	0	0	0	5	5	256	1.59	652.1	98	6	0	0	0	0	0	0	0	17	3.62	1
Ca2Nb2O7	2	1	262	1.01	589.8	161	2	0	0	0	0	0	0	0	5	5	256	1.59	652.1	98	2	0	0	0	0	0	0	0	7	4.45	1
Sr2Nb2O7	2	2	284	0.95	549.5	197	2	0	0	0	0	0	0	0	5	5	256	1.59	652.1	98	2	0	0	0	0	0	0	0	7	4.52	1
Sr5Nb4O15	2	2	284	0.95	549.5	197	5	0	0	0	0	0	0	0	5	5	256	1.59	652.1	98	4	0	0	0	0	0	0	0	15	4.34	1
La3NbO7	3	3	298	1.1	538.1	215	3	0	0	0	0	0	0	0	5	5	256	1.59	652.1	98	1	0	0	0	0	0	0	0	7	4.45	1
K3Ta3B2O12	1	1	273	0.82	418.8	290	3	0	0	0	0	0	0	0	5	5	257	1.51	728.4	74	3	13	3	192	2.04	800.6	20.5	2	12	4.98	1
Cu2BiVO6	11	2	238	1.9	745.5	47	2	15	3	280	2.02	703	48	1	5	5	242	1.63	650.9	87	1	0	0	0	0	0	0	0	6	2.04	0
Ga4B2O9	13	3	232	1.81	578.8	50	4	0	0	0	0	0	0	0	13	3	192	2.04	800.6	20.5	2	0	0	0	0	0	0	0	9	5.32	1
Bi4B2O9	15	3	280	2.02	703	48	4	0	0	0	0	0	0	0	13	3	192	2.04	800.6	20.5	2	0	0	0	0	0	0	0	9	3.17	0
CsZn2B3O7	1	1	348	0.79	375.7	401	1	12	2	239	1.65	906.4	38.7	2	13	3	192	2.04	800.6	20.5	3	0	0	0	0	0	0	0	7	5.09	1
Bi4Ti3O12	15	3	280	2.02	703	48	4	0	0	0	0	0	0	0	4	4	246	1.54	658.8	100	3	0	0	0	0	0	0	0	12	2.41	1
Ag2WO4	11	1	253	1.93	731	55	2	0	0	0	0	0	0	0	6	6	249	2.36	758.8	68	1	0	0	0	0	0	0	0	4	2.26	0
Bi2Ti2O7	15	3	280	2.02	703	48	2	0	0	0	0	0	0	0	4	4	246	1.54	658.8	100	2	0	0	0	0	0	0	0	7	3.65	1
CdIn2O4	12	2	249	1.69	867.8	46	1	0	0	0	0	0	0	0	13	3	243	1.78	558.3	65	2	0	0	0	0	0	0	0	4	2.83	1
La2RbTi2NbO10	3	3	298	1.1	538.1	215	2	1	1	321	0.82	403	320	1	4	4	246	1.54	658.8	100	2	5	5	256	1.59	652.1	98	1	10	3.11	1
La2CsTi2NbO10	3	3	298	1.1	538.1	215	2	1	1	348	0.79	375.7	401	1	4	4	246	1.54	658.8	100	2	5	5	256	1.59	652.1	98	1	10	3.11	1
GaFeO3	13	3	232	1.81	578.8	50	1	0	0	0	0	0	0	0	8	3	244	1.83	762.5	62	1	0	0	0	0	0	0	0	3	2.03	1
Bi2Ga4O9	15	3	280	2.02	703	48	2	0	0	0	0	0	0	0	13	3	232	1.81	578.8	50	4	0	0	0	0	0	0	0	9	2.75	1
BiVO4	15	3	280	2.02	703	48	1	0	0	0	0	0	0	0	5	5	242	1.63	650.9	87	1	0	0	0	0	0	0	0	4	2.40	0
Bi2GaVO7	15	3	280	2.02	703	48	2	0	0	0	0	0	0	0	5	5	242	1.63	650.9	87	1	13	3	232	1.81	578.8	50	1	7	2.26	1
Bi4V2O11	15	3	280	2.02	703	48	4	0	0	0	0	0	0	0	5	5	242	1.63	650.9	87	2	0	0	0	0	0	0	0	11	2.20	0
MgTiO3	2	2	251	1.31	737.7	71.2	1	0	0	0	0	0	0	0	5	5	256	1.59	658.8	98	2	0	0	0	0	0	0	0	3	3.40	1
EuZrO3	9	2	283	1.19	547.1	184	1	0	0	0	0	0	0	0	4	4	252	1.33	640.1	112	1	0	0	0	0	0	0	0	3	2.50	1
LuFeO3	17	3	263	1.27	523.5	137	1	0	0	0	0	0	0	0	8	3	244	1.83	762.5	62	1	0	0	0	0	0	0	0	3	2.05	1
BaMoO3	2	2	303	0.89	502.9	272	1	0	0	0	0	0	0	0	6	6	245	2.16	684.3	87	1	0	0	0	0	0	0	0	3	2.00	0
CoTiO3	9	2	240	1.88	760.4	55	1	0	0	0	0	0	0	0	4	4	246	1.54	658.8	100	1	0	0	0	0	0	0	0	3	1.79	0
Bi10TiO17	15	3	280	2.02	703	48	20	0	0	0	0	0	0	0	4	4	246	1.54	658.8	100	1	0	0	0	0	0	0	0	32	2.36	0
Na2W4O13	1	1	250	0.93	495.8	163	2	0	0	0	0	0	0	0	6	6	249	2.36	758.8	68	4	0	0	0	0	0	0	0	13	3.10	1
Na0.5Bi0.5WO4	1	1	250	0.93	495.8	163	0.5	15	3	280	2.02	703	48	0.5	6	6	249	2.36	758.8	68	1	0	0	0	0	0	0	0	4	3.50	1
ZnMoO4	12	2	239	1.65	906.4	38.7	1	0	0	0	0	0	0	0	6	6	245	2.16	684.3	87	1	0	0	0	0	0	0	0	4	3.96	1
Ag2ZrO3	11	1	253	1.93	731	55	2	0	0	0	0	0	0	0	4	4	252	1.33	640.1	112	1	0	0	0	0	0	0	0	3	2.84	1
Bi2YVO7	15	3	280	2.02	703	48	2	3	3	298	1.1	438.1	215	0.5	5	5	242	1.63	650.9	87	1	0	0	0	0	0	0	0	7	2.58	1
Bi2InTaO7	15	3	280	2.02	703	48	2	0	0	0	0	0	0	0	5	5	257	1.51	728.4	74	1	13	3	243	1.78	558.3	65	1	7	2.64	1
AgVO3	11	1	253	1.93	731	55	1	0	0	0	0	0	0	0	5	5	242	1.63	650.9	87	1	0	0	0	0	0	0	0	3	1.92	0
SrCrO4	2	2	284	0.95	549.5	197	1	0	0	0	0	0	0	0	6	6	245	1.66	652.9	83	1	0	0	0	0	0	0	0	4	3.18	1
InVO4	13	3	243	1.78	558.3	65	1	0	0	0	0	0	0	0	5	5	242	1.63	650.9	87	1	0	0	0	0	0	0	0	4	2.01	1
Bi2YTaO7	15	3	280	2.02	703	48	2	0	0	0	0	0	0	0	5	5	257	1.51	728.4	74	1	3	3	275	1.22	599.9	162	1	7	2.23	1
LaNiO3	3	3	298	1.1	538.1	215	1	0	0	0	0	0	0	0	10	3	240	1.92	737.1	49	1	0	0	0	0	0	0	0	3	2.96	1
LaMnO3	3	3	298	1.1	538.1	215	1	0	0	0	0	0	0	0	7	3	245	1.55	717.3	69	1	0	0	0	0	0	0	0	3	2.80	1
AgBiO3	11	1	253	1.93	731	55	1	0	0	0	0	0	0	0	15	5	280	2.02	703	48	1	0	0	0	0	0	0	0	3	2.19	1
CaIn2O4	2	2	262	1.01	589.8	161	2	0	0	0	0	0	0	0	8	3	244	1.83	762.5	65	2	0	0	0	0	0	0	0	4	1.98	1
CoFe2O4	9	2	240	1.88	760.4	55	1	0	0	0	0	0	0	0	8	3	244	1.83	762.5	62	2	0	0	0	0	0	0	0	4	1.85	0
Mg3V2O8	2	2	251	1.31	737.7	71.2	3	0	0	0	0	0	0	0	5	5	242	1.63	650.9	87	2	0	0	0	0	0	0	0	8	2.32	1
CoMoO4	9	2	240	1.88	760.4	55	1	0	0	0	0	0	0	0	6	6	249	2.36	758.8	68	1	0	0	0	0	0	0	0	4	1.80	0
GdFeO3	10	3	279	1.21	593.4	158	1	0	0	0	0	0	0	0	8	3	244	1.83	762.5	62	1	0	0	0	0	0	0	0	3	1.93	0
GdVO4	10	3	279	1.21	593.4	158	1	0	0	0	0	0	0	0	5	5	242	1.63	650.9	87	1	0	0	0	0	0	0	0	4	2.36	1
EuVO4	9	3	283	1.19	547.1	184	1	0	0	0	0	0	0	0	5	5	242	1.63	650.9	87	1	0	0	0	0	0	0	0	4	1.95	0
Cs2Nb4O11	1	1	348	0.79	375.7	401	2	0	0	0	0	0	0	0	5	5	256	1.59	652.1	98	4	0	0	0	0	0	0	0	11	3.74	1
Rb4Nb6O17	1	1	321	0.82	403	320	4	0	0	0	0	0	0	0	5	5	256	1.59	652.1	98	6	0	0	0	0	0	0	0	17	3.50	1
NaTaO3	1	1	250	0.93	495.8	163	1	0	0	0	0	0	0	0	5	5	257	1.51	728.4	74	1	0	0	0	0	0	0	0	3	4.72	1
Na2Ta2O6	1	1	250	0.93	495.8	163	2	0	0	0	0	0	0	0	5	5	257	1.51	728.4	74	2	0	0	0	0	0	0	0	6	5.45	1
LiTaO3	1	1	212	0.98	520.2	164	1	0	0	0	0	0	0	0	5	5	257	1.51	728.4	74	1	0	0	0	0	0	0	0	3	3.63	1
SnTiO3	14	2	242	1.96	708.6	53	1	0	0	0	0	0	0	0	4	4	246	1.54	658.8	100	1	0	0	0	0	0	0	0	3	2.60	0
KTaO3	1	1	273	0.82	418.8	290	1	0	0	0	0	0	0	0	5	5	257	1.51	728.4	74	1	0	0	0	0	0	0	0	3	4.45	1
K2Ta2O6	1	1	273	0.82	418.8	290	2	0	0	0	0	0	0	0	5	5	257	1.51	728.4	74	2	0	0	0	0	0	0	0	6	5.21	1
Li2SnO3	1	1	212	0.98	520.2	164	2	0	0	0	0	0	0	0	5	5	242	1.63	650.9	87	1	0	0	0	0	0	0	0	3	3.33	0
YbVO4	16	3	274	1.26	603.4	139	1	0	0	0	0	0	0	0	5	5	242	1.63	650.9	87	1	0	0	0	0	0	0	0	4	2.02	0
CaMoO4	2	2	262	1.01	589.8	161	1	0	0	0	0	0	0	0	6	6	245	2.16	684.3	87	1	0	0	0	0	0	0	0	4	4.43	1
KBiO3	1	1	273	0.82	418.8	290	1	0	0	0	0	0	0	0	15	5	280	2.02	703	48	1	0	0	0	0	0	0	0	3	2.05	1
CuSeO3	11	2	238	1.9	745.5	47	1	0	0	0	0	0	0	0	16	4	182	2.55	941	29	1	0	0	0	0	0	0	0	3	3.60	1
ZnSeO3	12	2	239	1.65	906.4	38.7	1	0	0	0	0	0	0	0	16	4	182	2.55	941	29	1	0	0	0	0	0	0	0	3	5.28	1
NiFe2O4	10	2	240	1.92	737.1	49	1	0	0	0	0	0	0	0	8	3	244	1.83	762.5	62	2	0	0	0	0	0	0	0	4	1.82	1
RbNbWO6	1	1	321	0.82	403	320	1	0	0	0	0	0	0	0	5	5	256	1.59	652.1	98	1	6	6	249	2.36	758.8	68	1	6	3.43	1
RbTaWO6	1	1	321	0.82	403	320	1	0	0	0	0	0	0	0	5	5	257	1.51	728.4	74	1	6	6	249	2.36	758.8	68	1	6	3.68	1
LiInGeO4	1	1	212	0.98	520.2	164	1	13	3	243	1.78	558.3	65	1	14	4	229	2.01	762.2	40	1	0	0	0	0	0	0	0	4	4.25	1
NaBO3	1	1	250	0.93	495.8	163	1	0	0	0	0	0	0	0	5	5	242	1.63	550.9	87	1	0	0	0	0	0	0	0	3	3.05	0
Bi2Mo2O9	15	3	280	2.02	703	48	2	0	0	0	0	0	0	0	6	6	249	2.36	758.8	68	2	0	0	0	0	0	0	0	9	2.32	0
NiMoO4	10	2	240	1.92	737.1	49	1	0	0	0	0	0	0	0	6	6	249	2.36	758.8	68	1	0	0	0	0	0	0	0	4	2.08	0
Zn3V2O8	12	2	239	1.65	906.4	38.7	3	0	0	0	0	0	0	0	5	5	242	1.63	650.9	87	2	0	0	0	0	0	0	0	8	2.57	0
BiZn2VO6	15	3	280	2.02	703	48	1	12	2	239	1.65	906.4	38.7	2	5	5	242	1.63	650.9	87	1	0	0	0	0	0	0	0	6	2.09	0
Ag3VO4	11	1	253	1.93	731	55	3	0	0	0	0	0	0	0	5	5	242	1.63	650.9	87	1	0	0	0	0	0	0	0	4	1.94	0
AgSbO3	11	1	253	1.93	731	55	1	0	0	0	0	0	0	0	15	5	247	2.05	830.6	43	1	0	0	0	0	0	0	0	3	2.62	0
AlFeO3	13	3	225	1.61	577.5	57.8	1	0	0	0	0	0	0	0	8	3	244	1.83	762.5	62	1	0	0	0	0	0	0	0	3	2.07	1
BaMnO3	2	2	303	0.89	502.9	272	1	0	0	0	0	0	0	0	7	4	245	1.55	717.3	69	1	0	0	0	0	0	0	0	3	2.42	0
HoMnO3	13	3	283	1.23	581	156	1	0	0	0	0	0	0	0	7	3	245	1.55	717.3	69	1	0	0	0	0	0	0	0	3	2.56	0
CaMnO3	2	2	262	1.01	589.8	161	1	0	0	0	0	0	0	0	7	4	245	1.55	717.3	69	1	0	0	0	0	0	0	0	3	2.92	0
Ag2CrO4	11	1	253	1.93	731	55	2	0	0	0	0	0	0	0	8	6	244	1.83	762.5	62	1	0	0	0	0	0	0	0	4	2.10	0
La3TaO7	3	3	298	1.1	538.1	215	3	0	0	0	0	0	0	0	5	5	257	1.51	728.4	74	1	0	0	0	0	0	0	0	7	5.34	1
LaTaO4	3	3	298	1.1	538.1	215	1	0	0	0	0	0	0	0	5	5	257	1.51	728.4	74	1	0	0	0	0	0	0	0	4	4.86	1
Na1.5Bi0.5VMoO8	1	1	273	0.82	318.8	290	2	3	3	298	1.1	538.1	215	2	4	4	246	1.54	658.8	100	2.975	5	5	242	1.63	650.9	87	0.025	10	3.26	0
AgTaO3	11	1	253	1.93	731	55	1	0	0	0	0	0	0	0	5	5	257	1.51	728.4	74	1	0	0	0	0	0	0	0	3	3.40	1
Ba5Ta4O15	2	2	303	0.89	502.9	272	5	0	0	0	0	0	0	0	5	5	257	1.51	728.4	74	4	0	0	0	0	0	0	0	15	4.96	1
Ca2Ta2O7	2	2	262	1.01	589.8	161	2	0	0	0	0	0	0	0	5	5	257	1.51	728.4	74	2	0	0	0	0	0	0	0	7	5.43	1
CaTa4O11	2	2	262	1.01	589.8	161	1	0	0	0	0	0	0	0	5	5	257	1.51	728.4	74	4	0	0	0	0	0	0	0	11	5.60	1
Sr2Ta2O7	2	2	284	0.95	549.5	197	2	0	0	0	0	0	0	0	5	5	257	1.51	728.4	74	2	0	0	0	0	0	0	0	7	5.45	1
Rb4Ta6O17	1	1	321	0.82	403	320	4	0	0	0	0	0	0	0	5	5	257	1.51	728.4	74	6	0	0	0	0	0	0	0	17	4.62	1
Ca2Sb2O7	2	2	262	1.01	589.8	161	2	0	0	0	0	0	0	0	15	5	247	2.05	830.6	43	2	0	0	0	0	0	0	0	7	3.90	1
Sr2SnO4	2	2	284	0.95	549.5	197	1	0	0	0	0	0	0	0	14	4	229	2.01	732.2	40	1	0	0	0	0	0	0	0	3	4.04	0
CuCr2O4	11	2	238	1.9	745.5	47	1	0	0	0	0	0	0	0	6	3	245	1.66	652.9	83	2	0	0	0	0	0	0	0	4	1.75	0
Sr2Sb2O7	2	2	284	0.95	549.5	197	2	0	0	0	0	0	0	0	15	5	247	2.05	830.6	43	2	0	0	0	0	0	0	0	7	5.35	1
BaCeO3	2	2	303	0.89	502.9	272	1	0	0	0	0	0	0	0	4	4	288	1.12	534.4	205	1	0	0	0	0	0	0	0	3	4.80	1
Zn2GeO4	12	2	239	1.65	906.4	38.7	2	0	0	0	0	0	0	0	14	4	229	2.01	762.2	40	1	0	0	0	0	0	0	0	4	4.13	1
LaInO3	3	3	298	1.1	538.1	215	1	0	0	0	0	0	0	0	13	5	243	1.78	558.3	65	1	0	0	0	0	0	0	0	3	3.72	1
YInO3	3	3	275	1.22	599.9	162	1	0	0	0	0	0	0	0	13	5	243	1.78	558.3	65	1	0	0	0	0	0	0	0	3	3.77	1
SrSnO3	2	2	284	0.95	549.5	197	1	0	0	0	0	0	0	0	14	4	242	1.96	708.6	53	1	0	0	0	0	0	0	0	3	4.10	1
CaSnO3	2	2	262	1.01	589.8	161	1	0	0	0	0	0	0	0	14	4	242	1.96	708.6	53	1	0	0	0	0	0	0	0	3	4.56	1
BaSnO3	2	2	303	0.89	502.9	272	1	0	0	0	0	0	0	0	14	4	242	1.96	708.6	53	1	0	0	0	0	0	0	0	3	3.10	1
BaZrO3	2	2	303	0.89	502.9	272	1	0	0	0	0	0	0	0	4	4	252	1.33	640.1	112	1	0	0	0	0	0	0	0	3	5.58	1
ZnGa2O4	12	2	239	1.65	906.4	38.7	1	0	0	0	0	0	0	0	13	3	232	1.81	578.8	50	2	0	0	0	0	0	0	0	4	3.28	1
NaSb0.9Yb0.1O3	1	1	273	0.82	318.8	290	1	0	0	0	0	0	0	0	5	5	242	1.63	650.9	87	0.9	15	5	247	2.05	830.6	43	0.1	3	2.91	0
FeWO4	8	2	244	1.83	762.5	62	1	0	0	0	0	0	0	0	6	6	249	2.36	758.8	68	1	0	0	0	0	0	0	0	4	2.33	0
CoWO4	9	2	240	1.88	760.4	55	1	0	0	0	0	0	0	0	6	6	249	2.36	758.8	68	1	0	0	0	0	0	0	0	4	2.84	0
CdWO4	12	2	249	1.69	867.8	46	1	0	0	0	0	0	0	0	6	6	249	2.36	758.8	68	1	0	0	0	0	0	0	0	4	3.97	0
ZnWO4	12	2	239	1.65	906.4	38.7	1	0	0	0	0	0	0	0	6	6	249	2.36	758.8	68	1	0	0	0	0	0	0	0	4	4.23	0
Bi2MoO6	15	3	280	2.02	703	48	2	0	0	0	0	0	0	0	6	6	245	2.16	684.3	87	1	0	0	0	0	0	0	0	6	2.60	1
Ag6Si2O7	11	1	253	1.93	731	55	6	0	0	0	0	0	0	0	14	4	219	1.98	786.5	37.4	2	0	0	0	0	0	0	0	7	1.68	0
In0.5Eu0.5BO3	13	3	280	2.02	703	48	0.5	9	3	283	1.19	547.1	184	0.5	5	5	242	1.63	650.9	87	1	0	0	0	0	0	0	0	4	2.55	1
SrZrO3	2	2	284	0.95	549.5	197	1	0	0	0	0	0	0	0	4	4	252	1.33	640.1	112	1	0	0	0	0	0	0	0	3	5.70	1
La4CaTi5O17	3	3	298	1.1	538.1	215	4	2	2	262	1.01	589.8	161	1	4	4	246	1.54	658.8	100	5	0	0	0	0	0	0	0	17	4.15	1
La4CaTi4O15	3	3	298	1.1	538.1	215	4	2	2	262	1.01	589.8	161	1	4	4	246	1.54	658.8	100	4	0	0	0	0	0	0	0	15	4.14	1
La4SrTi4O15	3	3	298	1.1	538.1	215	4	2	2	284	0.95	549.5	197	1	4	4	246	1.54	658.8	100	4	0	0	0	0	0	0	0	15	4.15	1
La4BaTi4O15	3	3	298	1.1	538.1	215	4	2	2	303	0.89	502.9	272	1	4	4	246	1.54	658.8	100	4	0	0	0	0	0	0	0	15	4.12	1
KLaTiO4	1	1	273	0.82	418.8	290	1	3	3	298	1.1	538.1	215	1	4	4	246	1.54	658.8	100	1	0	0	0	0	0	0	0	4	3.06	1
BaTi0.99Mo0.01O3.01	2	2	284	0.95	649.5	197	0.99	6	3	245	1.66	652.9	83	0.01	4	4	246	1.54	658.8	100	0.99	5	5	242	1.63	650.9	87	0.01	3.01	2.49	0
Li2Na2Ti6O14	1	1	212	0.98	520.2	164	2	1	1	250	0.93	495.8	163	2	4	4	246	1.54	658.8	100	6	0	0	0	0	0	0	0	14	3.51	1
Li2SrTi6O14	1	1	212	0.98	520.2	164	2	2	2	284	0.95	549.5	197	1	4	4	246	1.54	658.8	100	6	0	0	0	0	0	0	0	14	3.55	1
NdLaTiO7	6	3	295	1.14	533.1	208	1	3	3	298	1.1	538.1	215	1	4	4	246	1.54	658.8	100	1	0	0	0	0	0	0	0	7	2.64	1
Ba2KTa3O10	2	2	303	0.89	502.9	272	2	1	1	273	0.82	418.8	290	1	5	5	257	1.51	728.4	74	3	0	0	0	0	0	0	0	10	4.51	1
K2LaTa5O15	1	1	273	0.82	418.8	290	2	3	3	298	1.1	538.1	215	1	5	5	257	1.51	728.4	74	5	0	0	0	0	0	0	0	15	4.54	1
K2PrTa5O15	1	1	273	0.82	418.8	290	2	5	3	292	1.13	528.1	216	1	5	5	257	1.51	728.4	74	5	0	0	0	0	0	0	0	15	4.57	1
K2NdTa5O15	1	1	273	0.82	418.8	290	2	6	3	295	1.14	533.1	208	1	5	5	257	1.51	728.4	74	5	0	0	0	0	0	0	0	15	4.59	1
InTaO4	13	3	280	2.02	553.8	48	0.5	3	3	275	1.22	599.9	162	0.5	5	5	242	1.63	650.9	87	1	0	0	0	0	0	0	0	3	2.51	1
Gd2.4Lu0.6Al5O12	10	3	279	1.21	593.4	158	2.4	17	3	263	1.27	523.5	137	0.6	13	3	192	2.04	800.6	20.5	5	0	0	0	0	0	0	0	12	5.78	1
Sr0.96La0.04Ti0.96Rh0.04O2.98	2	2	284	0.95	549.5	197	0.96	3	3	298	1.1	538.1	215	0.04	4	4	246	1.54	658.8	100	0.96	9	2	244	2.28	719.7	66	0.04	2.98	2.18	1
CuFeO2	11	1	238	1.9	745.5	47	1	0	0	0	0	0	0	0	8	3	244	1.83	762.5	62	1	0	0	0	0	0	0	0	2	1.75	1
LaFeO3	3	3	298	1.1	538.1	215	1	0	0	0	0	0	0	0	8	3	244	1.83	762.5	62	1	0	0	0	0	0	0	0	3	2.20	1
MnV2O6	7	2	245	1.55	717.3	69	1	0	0	0	0	0	0	0	5	5	242	1.63	650.9	87	2	0	0	0	0	0	0	0	6	1.86	0
K2GdTa5O15	1	1	273	0.82	418.8	290	2	10	3	279	1.21	593.4	158	1	5	5	257	1.51	728.4	74	5	0	0	0	0	0	0	0	15	4.77	1
K2TbTa5O15	1	1	273	0.82	418.8	290	2	11	3	287	1.13	565.8	170	1	5	5	257	1.51	728.4	74	5	0	0	0	0	0	0	0	15	4.74	1
Ca0.8La0.2Ti0.8Cr0.2O3	2	2	262	1.01	589.8	161	0.8	3	3	298	1.1	538.1	215	0.04	4	4	246	1.54	658.8	100	0.8	6	3	245	1.66	652.9	83	0.2	3	2.21	1
K2DyTa5O15	1	1	273	0.82	418.8	290	2	12	3	281	1.22	573	165	1	5	5	257	1.51	728.4	74	5	0	0	0	0	0	0	0	15	4.77	1
BaTi0.92Fe0.08O2.96	2	2	303	0.89	502.9	272	1	0	0	0	0	0	0	0	4	4	246	1.54	658.8	100	1	8	3	244	1.83	762.5	62	0.08	2.96	2.18	1
CeVO4	4	3	288	1.12	534.4	205	1	0	0	0	0	0	0	0	5	5	242	1.63	650.9	87	1	0	0	0	0	0	0	0	4	2.26	1
InBO3	13	3	280	2.02	603	48	0.5	9	3	283	1.19	547.1	184	0.5	5	5	242	1.63	650.9	87	1	0	0	0	0	0	0	0	3	2.53	1
CoSnO3	9	2	240	1.88	760.4	55	1	0	0	0	0	0	0	0	14	4	242	1.96	708.6	53	1	0	0	0	0	0	0	0	3	2.16	1
MgSeO4	2	2	262	1.01	589.8	151	1	0	0	0	0	0	0	0	5	5	257	1.51	728.4	73	2	0	0	0	0	0	0	0	4	4.10	1
YBiO3	3	3	275	1.22	599.9	162	1	0	0	0	0	0	0	0	15	3	280	2.02	703	48	1	0	0	0	0	0	0	0	3	5.12	1
Sr0.95Na0.05TiO2.975	2	2	284	0.95	549.5	197	0.95	1	1	250	0.93	495.8	163	0.05	4	4	246	1.54	658.8	100	1	0	0	0	0	0	0	0	2.975	2.45	1
LaFe0.85Ti0.15O3.075	3	3	298	1.1	538.1	215	1	0	0	0	0	0	0	0	8	3	244	1.83	762.5	62	0.85	4	4	246	1.54	658.8	100	0.15	3.075	2.10	1
K2TmTa5O15	1	1	273	0.82	418.8	290	2	15	3	280	1.25	596.7	144	1	5	5	257	1.51	728.4	74	5	0	0	0	0	0	0	0	15	4.73	1
ZnRh2O4	12	2	239	1.65	906.4	38.7	1	0	0	0	0	0	0	0	9	3	244	2.28	719.7	66	2	0	0	0	0	0	0	0	4	2.10	1
BiFeO3	15	3	280	2.02	703	48	1	0	0	0	0	0	0	0	8	3	244	1.83	762.5	62	1	0	0	0	0	0	0	0	3	2.60	0
Bi2LaTaO7	15	3	280	2.02	703	48	2	3	3	298	1.1	538.1	215	1	5	5	257	1.51	728.4	74	1	0	0	0	0	0	0	0	7	2.17	0
Na0.98La0.02TaO3.02	1	1	250	0.93	495.8	163	0.98	3	3	298	1.1	538.1	215	0.02	5	5	257	1.51	728.4	74	1	0	0	0	0	0	0	0	3.02	4.79	1
Na0.99Pr0.01TaO3.01	1	1	250	0.93	495.8	163	0.99	5	3	292	1.13	528.1	216	0.01	5	5	257	1.51	728.4	74	1	0	0	0	0	0	0	0	3.01	4.84	1
Na0.99Nd0.01TaO3.01	1	1	250	0.93	495.8	163	0.99	6	3	295	1.14	533.1	208	0.01	5	5	257	1.51	728.4	74	1	0	0	0	0	0	0	0	3.01	4.86	1
Na0.99Sm0.01TaO3.01	1	1	250	0.93	495.8	163	0.99	8	3	287	1.17	544.5	192	0.01	5	5	257	1.51	728.4	74	1	0	0	0	0	0	0	0	3.01	4.88	1
Na0.99Gd0.01TaO3.01	1	1	250	0.93	495.8	163	0.99	10	3	279	1.21	593.4	158	0.01	5	5	257	1.51	728.4	74	1	0	0	0	0	0	0	0	3.01	4.81	1
Na0.99Tb0.01TaO3.01	1	1	250	0.93	495.8	163	0.99	11	3	287	1.13	565.8	170	0.01	5	5	257	1.51	728.4	74	1	0	0	0	0	0	0	0	3.01	4.83	1
Na0.99Dy0.01TaO3.01	1	1	250	0.93	495.8	163	0.99	12	3	281	1.22	573	165	0.01	5	5	257	1.51	728.4	74	1	0	0	0	0	0	0	0	3.01	4.79	1
Na0.95Ca0.05TaO3.025	1	1	250	0.93	495.8	163	0.95	2	2	262	1.01	589.8	161	0.05	5	5	257	1.51	728.4	74	1	0	0	0	0	0	0	0	3.025	4.81	1
Na0.95Sr0.05TaO3.025	1	1	250	0.93	495.8	163	0.95	2	2	284	0.95	549.5	197	0.05	5	5	257	1.51	728.4	74	1	0	0	0	0	0	0	0	3.025	4.82	1
Na0.95Ba0.05TaO3.025	1	1	250	0.93	495.8	163	0.95	2	2	303	0.89	502.9	272	0.05	5	5	257	1.51	728.4	74	1	0	0	0	0	0	0	0	3.025	4.74	1
La0.85Sr0.15FeO2.925	3	3	298	1.1	538.1	215	0.85	2	2	284	0.95	549.5	197	0.15	8	3	244	1.83	762.5	62	1	0	0	0	0	0	0	0	2.925	1.90	1
La0.9625Sr0.0375Fe0.8875Ti0.1125O3.0375	3	3	298	1.1	538.1	215	0.9625	2	2	284	0.95	549.5	197	0.0375	8	3	244	1.83	762.5	62	0.08875	4	4	246	1.54	658.8	100	0.1125	3.0375	2.12	1
Sr0.9Bi0.1Ti0.9Fe0.1O3	2	2	284	0.95	549.5	197	0.9	15	3	280	2.02	703	48	0.1	4	4	246	1.54	658.8	100	0.9	8	3	244	1.83	762.5	62	0.1	3	2.06	1
Sr0.8Bi0.2Ti0.8Fe0.2O3	2	2	284	0.95	549.5	197	0.8	15	3	280	2.02	703	48	0.2	4	4	246	1.54	658.8	100	0.8	8	3	244	1.83	762.5	62	0.2	3	2.06	1
Sr0.7Bi0.3Ti0.7Fe0.3O3	2	2	284	0.95	549.5	197	0.7	15	3	280	2.02	703	48	0.3	4	4	246	1.54	658.8	100	0.7	8	3	244	1.83	762.5	62	0.3	3	2.08	1
Sr0.6Bi0.4Ti0.6Fe0.4O3	2	2	284	0.95	549.5	197	0.6	15	3	280	2.02	703	48	0.4	4	4	246	1.54	658.8	100	0.6	8	3	244	1.83	762.5	62	0.4	3	2.11	1
Sr0.5Bi0.5Ti0.5Fe0.5O3	2	2	284	0.95	549.5	197	0.5	15	3	280	2.02	703	48	0.5	4	4	246	1.54	658.8	100	0.5	8	3	244	1.83	762.5	62	0.5	3	2.14	1
Ca0.98Ag0.01La0.01TiO3	2	2	262	1.01	589.8	161	0.98	7	2	275.5	1.515	634.55	135	0.02	4	4	246	1.54	658.8	100	1	0	0	0	0	0	0	0	3	2.26	1
Ca0.96Ag0.02La0.02TiO3	2	2	262	1.01	589.8	161	0.96	7	2	275.5	1.515	634.55	135	0.04	4	4	246	1.54	658.8	100	1	0	0	0	0	0	0	0	3	2.27	1
Ca0.94Ag0.03La0.03TiO3	2	2	262	1.01	589.8	161	0.94	7	2	275.5	1.515	634.55	135	0.06	4	4	246	1.54	658.8	100	1	0	0	0	0	0	0	0	3	2.27	1
Ca0.92Ag0.04La0.04TiO3	2	2	262	1.01	589.8	161	0.92	7	2	275.5	1.515	634.55	135	0.08	4	4	246	1.54	658.8	100	1	0	0	0	0	0	0	0	3	2.26	1
CaTi0.99Cu0.01O3	2	2	262	1.01	589.8	161	1	0	0	0	0	0	0	0	4	4	246	1.54	658.8	100	0.99	11	2	238	1.9	745.5	47	0.01	2.99	2.26	1
CaTi0.98Cu0.02O3	2	2	262	1.01	589.8	161	1	0	0	0	0	0	0	0	4	4	246	1.54	658.8	100	0.98	11	2	238	1.9	745.5	47	0.02	2.98	2.26	1
CaTi0.97Cu0.03O3	2	2	262	1.01	589.8	161	1	0	0	0	0	0	0	0	4	4	246	1.54	658.8	100	0.97	11	2	238	1.9	745.5	47	0.03	2.97	2.26	1
CaTi0.96Cu0.04O3	2	2	262	1.01	589.8	161	1	0	0	0	0	0	0	0	4	4	246	1.54	658.8	100	0.96	11	2	238	1.9	745.5	47	0.04	2.96	2.27	1
KTa0.97Mo0.03O3.03	1	1	273	0.82	418.8	290	1	0	0	0	0	0	0	0	5	5	246	1.54	658.8	100	0.9	4	4	288	1.12	534.4	305	0.1	2.95	3.18	0
La0.8875Sr0.1125Fe0.9625Ti0.0375O2.9625	3	3	298	1.1	538.1	215	0.8875	2	2	284	0.95	549.5	197	0.1125	8	3	244	1.83	762.5	62	0.925	4	4	246	1.54	658.8	100	0.075	2.9625	2.15	1
KTa0.9Zr0.1O2.95	1	1	273	0.82	418.8	290	1	0	0	0	0	0	0	0	5	5	257	1.51	728.4	74	0.9	4	4	252	1.33	640.1	112	0.1	2.95	3.28	1
AgNbO3	11	1	253	1.93	731	55	1	0	0	0	0	0	0	0	5	5	256	1.59	652.1	98	1	0	0	0	0	0	0	0	3	2.80	1
RbNdTa2O7	1	1	321	0.82	403	320	1	6	3	295	1.14	533.1	208	1	5	5	257	1.51	728.4	74	2	0	0	0	0	0	0	0	7	4.39	1
Ca0.7Sr0.3Ta4O11	2	2	262	1.01	589.8	161	0.7	2	2	284	0.95	549.5	197	0.3	5	5	257	1.51	728.4	74	4	0	0	0	0	0	0	0	11	5.26	1
RbSmTa2O7	1	1	321	0.82	403	320	1	8	3	287	1.17	544.5	192	1	5	5	257	1.51	728.4	74	2	0	0	0	0	0	0	0	7	4.42	1
Bi1.98Gd0.02WO6	15	3	280	2.02	703	48	1.98	2	2	284	0.95	549.5	197	1	5	5	256	1.59	652.1	68	2	0	0	0	0	0	0	0	6	2.70	0
BaNb0.5In0.5O3	2	2	303	0.89	502.9	272	1	0	0	0	0	0	0	0	5	5	256	1.59	652.1	98	0.5	13	3	243	1.78	558.3	65	0.5	3	3.05	1
BaNb2/3Zn1/3O3	2	2	303	0.89	502.9	272	1	0	0	0	0	0	0	0	5	5	256	1.59	652.1	98	0.67	12	2	239	1.65	906.4	38.7	0.33	3	3.00	1
RbLaTa2O7	1	1	321	0.82	403	320	1	3	3	298	1.1	538.1	215	1	5	5	257	1.51	728.4	74	2	0	0	0	0	0	0	0	7	4.37	1
Bi2WO6	15	3	280	2.02	703	48	2	0	0	0	0	0	0	0	6	6	249	2.36	758.8	68	1	0	0	0	0	0	0	0	6	2.80	0
ZnMn2O4	12	2	239	1.65	906.4	38.7	1	0	0	0	0	0	0	0	7	3	245	1.55	717.3	69	2	0	0	0	0	0	0	0	4	2.01	0
Ba3LaNb3O12	2	2	303	0.89	502.9	272	3	3	3	298	1.1	538.1	215	1	5	5	256	1.59	652.1	98	3	0	0	0	0	0	0	0	12	3.96	1
ErFe0.5Mn0.5O3	14	3	279	1.24	589.3	150	1	0	0	0	0	0	0	0	8	3	244	1.83	762.5	62	0.5	7	3	245	1.55	717.3	69	0.5	3	1.75	0
K2SmNb5O15	1	1	273	0.82	418.8	290	2	8	3	287	1.17	544.5	192	1	5	5	256	1.59	652.1	98	5	0	0	0	0	0	0	0	15	3.27	1
In0.9Ni0.1TaO3.95	13	3	243	1.78	558.3	65	0.9	10	2	240	1.92	737.1	49	0.1	5	5	257	1.51	728.4	74	1	0	0	0	0	0	0	0	3.95	2.57	1
K2NdNb5O15	1	1	273	0.82	418.8	290	2	6	3	295	1.14	533.1	208	1	5	5	256	1.59	652.1	98	5	0	0	0	0	0	0	0	15	3.12	1
NaIn0.9Fe0.1O2	1	1	250	0.93	495.8	163	1	0	0	0	0	0	0	0	13	3	243	1.78	558.3	65	0.9	8	3	244	1.83	762.5	62	0.1	2	2.79	1
K2LaNb5O15	1	1	273	0.82	418.8	290	2	3	3	298	1.1	538.1	215	1	5	5	256	1.59	652.1	98	5	0	0	0	0	0	0	0	15	3.13	1
KSr2Nb5O15	2	2	284	0.95	549.5	197	2	1	1	273	0.82	418.8	290	1	5	5	256	1.59	652.1	98	5	0	0	0	0	0	0	0	15	3.36	1
NdVO4	6	3	295	1.14	533.1	208	1	0	0	0	0	0	0	0	5	5	242	1.63	650.9	87	1	0	0	0	0	0	0	0	4	2.95	0
Sr0.6Bi0.4Ti0.6Fe0.4O3	2	2	284	0.95	549.5	197	0.6	15	3	280	2.02	703	48	0.4	4	4	246	1.54	658.8	100	0.6	8	3	244	1.83	762.5	62	0.4	3	2.14	1
HoVO4	13	3	283	1.23	581	156	1	0	0	0	0	0	0	0	5	5	242	1.63	650.9	87	1	0	0	0	0	0	0	0	4	1.86	0
YMnO3	3	3	275	1.22	599.9	162	1	0	0	0	0	0	0	0	7	3	245	1.55	717.3	69	1	0	0	0	0	0	0	0	3	2.55	0
TmVO4	15	3	280	1.25	596.7	144	1	0	0	0	0	0	0	0	5	5	242	1.63	650.9	87	1	0	0	0	0	0	0	0	4	1.89	0
Ca0.9Ho0.1MnO2.55	2	2	262	1.01	589.8	161	0.9	13	3	283	1.23	581	156	0.1	7	4	245	1.55	717.3	69	1	0	0	0	0	0	0	0	2.55	1.60	0
Ca0.8Ho0.2MnO2.6	2	2	262	1.01	589.8	161	0.8	13	3	283	1.23	581	156	0.2	7	4	245	1.55	717.3	69	1	0	0	0	0	0	0	0	2.6	1.70	0
Ca0.7Ho0.3MnO2.65	2	2	262	1.01	589.8	161	0.7	13	3	283	1.23	581	156	0.3	7	4	245	1.55	717.3	69	1	0	0	0	0	0	0	0	2.65	1.80	0
Ca0.6Ho0.4MnO2.7	2	2	262	1.01	589.8	161	0.6	13	3	283	1.23	581	156	0.4	7	4	245	1.55	717.3	69	1	0	0	0	0	0	0	0	2.7	1.90	0
Ca0.9Sm0.1MnO2.55	2	2	262	1.01	589.8	161	0.9	8	3	287	1.17	544.5	192	0.1	7	4	245	1.55	717.3	69	1	0	0	0	0	0	0	0	2.55	1.60	0
Ca0.8Sm0.2MnO2.6	2	2	262	1.01	589.8	161	0.8	8	3	287	1.17	544.5	192	0.2	7	4	245	1.55	717.3	69	1	0	0	0	0	0	0	0	2.6	1.90	0
Ca0.7Sm0.3MnO2.65	2	2	262	1.01	589.8	161	0.7	8	3	287	1.17	544.5	192	0.3	7	4	245	1.55	717.3	69	1	0	0	0	0	0	0	0	2.65	2.40	0
Ca0.6Sm0.4MnO2.7	2	2	262	1.01	589.8	161	0.6	8	3	287	1.17	544.5	192	0.4	7	4	245	1.55	717.3	69	1	0	0	0	0	0	0	0	2.7	2.80	0
MgSb2O6	2	2	251	1.31	737.7	71.2	1	0	0	0	0	0	0	0	15	5	247	2.05	830.6	43	2	0	0	0	0	0	0	0	6	4.05	1
Sr0.8Ba0.2SnO3	2	2	284	0.95	549.5	197	0.8	2	2	303	0.89	502.9	272	0.2	14	4	242	1.96	708.6	53	1	0	0	0	0	0	0	0	3	3.54	1
Sr0.6Ba0.4SnO3	2	2	284	0.95	549.5	197	0.6	2	2	303	0.89	502.9	272	0.4	14	4	242	1.96	708.6	53	1	0	0	0	0	0	0	0	3	3.34	1
Sr0.2Ba0.8SnO3	2	2	303	0.89	502.9	272	0.8	2	2	284	0.95	549.5	197	0.2	14	4	242	1.96	708.6	53	1	0	0	0	0	0	0	0	3	3.15	1
Bi0.98Sr0.02Fe0.93Co0.07O2.91	15	3	280	2.02	703	48	0.98	2	2	284	0.95	549.5	197	0.02	8	3	244	1.83	762.5	62	0.93	9	2	240	1.88	760.4	55	0.07	2.91	2.10	0
Bi0.98Sr0.02Fe0.95Co0.05O2.965	15	3	280	2.02	703	48	0.98	2	2	284	0.95	549.5	197	0.02	8	3	244	1.83	762.5	62	0.95	9	2	240	1.88	760.4	55	0.05	2.965	2.15	0
Bi0.98Sr0.02Fe0.97Co0.03O2.975	15	3	280	2.02	703	48	0.98	2	2	284	0.95	549.5	197	0.02	8	3	244	1.83	762.5	62	0.97	9	2	240	1.88	760.4	55	0.03	2.975	2.15	0
Bi0.98Sr0.02Fe0.99Co0.01O2.985	15	3	280	2.02	703	48	0.98	2	2	284	0.95	549.5	197	0.02	8	3	244	1.83	762.5	62	0.99	9	2	240	1.88	760.4	55	0.01	2.985	2.20	0
Ba3Ta6Si4O26	2	2	303	0.89	502.9	272	3	0	0	0	0	0	0	0	5	5	257	1.51	728.4	74	6	14	4	219	1.98	786.5	37.4	4	26	3.95	1
Ag0.5Bi0.5MoO4	11	1	253	1.93	731	55	0.5	15	3	280	2.02	703	48	0.5	6	6	245	2.16	684.3	87	1	0	0	0	0	0	0	0	4	2.62	0
Sr1.95La 0.05Ti 0.95Cr0.05O4	2	2	284	0.95	549.5	197	1.95	3	3	298	1.1	538.1	215	0.05	4	4	246	1.54	658.8	100	0.95	6	3	245	1.66	652.9	83	0.05	4	2.00	1
Sr1.9La0.1Ti0.9Cr0.1O4	2	2	284	0.95	549.5	197	1.9	3	3	298	1.1	538.1	215	0.1	4	4	246	1.54	658.8	100	0.9	6	3	245	1.66	652.9	83	0.1	4	2.01	1
Sr1.9La 0.1Ti 0.9Fe0.1O4	2	2	284	0.95	549.5	197	1.9	3	3	298	1.1	538.1	215	0.1	4	4	246	1.54	658.8	100	0.9	8	3	244	1.83	762.5	62	0.1	4	2.00	1
Sr1.97La 0.03Ti 0.97Rh0.03O4	2	2	284	0.95	549.5	197	1.97	3	3	298	1.1	538.1	215	0.03	4	4	246	1.54	658.8	100	0.97	9	2	244	2.28	719.7	66	0.03	4	2.05	1
Bi4Ti2.6Cr0.4O11.8	15	3	280	2.02	703	48	4	0	0	0	0	0	0	0	4	4	246	1.54	658.8	100	2.6	6	3	245	1.66	652.9	83	0.4	11.8	2.11	1
KBa2Nb5O15	2	2	303	0.89	502.9	272	2	1	1	273	0.82	418.8	290	1	5	5	256	1.59	652.1	98	5	0	0	0	0	0	0	0	15	3.22	1
Bi3Ti0.8Cr0.1Nb1.1O9	1	3	273	0.82	418.8	290	3	0	0	0	0	0	0	0	4	4	246	1.54	658.8	100	0.8	5.08	4.8	255.1	1.6	652.2	96.8	1.2	9	2.55	1
La1.99Cr0.01Ti2O7	3	3	298	1.1	538.1	215	1.99	6	3	245	1.66	652.9	83	0.01	4	4	246	1.54	658.8	100	2	0	0	0	0	0	0	0	7	2.17	1
La1.99Fe0.01Ti2O7	3	3	298	1.1	538.1	215	1.99	8	3	244	1.83	762.5	62	0.01	4	4	246	1.54	658.8	100	2	0	0	0	0	0	0	0	7	2.19	1
Ca2KNb3O10	2	2	262	1.01	589.8	161	2	1	1	273	0.82	418.8	290	1	5	5	256	1.59	652.1	98	3	0	0	0	0	0	0	0	10	3.77	1
BaZr0.6Sn0.4O3	2	2	303	0.89	502.9	272	1	0	0	0	0	0	0	0	4	4	252	1.33	640.1	112	0.6	14	4	242	1.96	708.6	53	0.4	3	2.65	1
BaZr0.8Fe0.2O2.9	2	2	303	0.89	502.9	272	1	0	0	0	0	0	0	0	4	4	252	1.33	640.1	112	0.8	8	3	244	1.83	762.5	62	0.2	3	2.42	1
K4Ta2Nb4O17	1	1	273	0.82	418.8	290	4	0	0	0	0	0	0	0	5	5	257	1.51	728.4	74	2	5	5	256	1.59	652.1	98	4	17	3.22	1
K4Ta3Nb3O17	1	1	273	0.82	418.8	290	4	0	0	0	0	0	0	0	5	5	257	1.51	728.4	74	3	5	5	256	1.59	652.1	98	3	17	3.23	1
test set
BiYWO6	15	3	280	2.02	703	48	2	3	3	275	1.22	599.9	162	1	6	6	249	2.36	758.8	68	1	0	0	0	0	0	0	0	6	2.80	1
KTiNbO5	1	1	273	0.82	418.8	290	1	0	0	0	0	0	0	0	4	4	246	1.54	658.8	100	1	5	5	256	1.59	652.1	98	1	5	2.72	1
CaTi2ZrO7	2	2	262	1.01	589.8	161	1	0	0	0	0	0	0	0	4	4	246	1.54	658.8	100	2	4	4	252	1.33	640.1	112	1	7	2.58	1
La0.925Sr0.075Fe0.925Ti0.075O3	3	3	298	1.1	538.1	215	0.925	2	2	284	0.95	549.5	197	0.075	8	3	244	1.83	762.5	62	0.925	4	4	246	1.54	658.8	100	0.075	2.9625	2.10	1
Na0.5Bi0.5TiO3	1	1	250	0.93	495.8	163	0.5	15	3	280	2.02	703	48	0.5	4	4	246	1.54	658.8	100	1	0	0	0	0	0	0	0	3	2.92	1
Ca0.9La0.1Ti0.9Cr0.1O3	2	2	262	1.01	589.8	161	0.9	3	3	298	1.1	538.1	215	0.1	4	4	246	1.54	658.8	100	0.9	6	6	245	1.66	652.9	83	0.1	3	2.49	1
Ba0.9La0.1Ti0.9Cr0.1O3	2	2	303	0.89	502.9	272	0.9	3	3	298	1.1	538.1	215	0.1	4	4	246	1.54	658.8	100	0.9	6	6	245	1.66	652.9	83	0.1	3	2.52	1
Ca0.95La0.05Ti0.95Cr0.05O3	2	2	262	1.01	589.8	161	0.95	3	3	298	1.1	538.1	215	0.05	4	4	246	1.54	658.8	100	0.95	6	6	245	1.66	652.9	83	0.05	3	2.50	1
Ca0.8La0.2Ti0.8Cr0.2O3	2	2	262	1.01	589.8	161	0.8	3	3	298	1.1	538.1	215	0.2	4	4	246	1.54	658.8	100	0.8	6	6	245	1.66	652.9	83	0.2	3	2.45	1
LaNi0.95Fe0.05O3	3	3	298	1.1	538.1	215	1	0	0	0	0	0	0	0	10	3	240	1.92	737.1	49	0.95	8	3	244	1.83	762.5	62	0.05	3	2.79	1
LaNi0.95Cr0.05O3	3	3	298	1.1	538.1	215	1	0	0	0	0	0	0	0	10	3	240	1.92	737.1	49	0.95	6	6	245	1.66	652.9	83	0.05	3	2.81	1
Sr5Ta4O15	2	2	284	0.95	549.5	197	5	0	0	0	0	0	0	0	5	5	257	1.51	728.4	74	4	0	0	0	0	0	0	0	15	3.00	1
K4Ta4Nb2O17	1	1	273	0.82	418.8	290	4	0	0	0	0	0	0	0	5	5	257	1.51	728.4	74	4	5	5	256	1.59	652.1	98	2	17	3.24	1
Pr2Ti2O7	5	3	292	1.13	528.1	216	2	0	0	0	0	0	0	0	4	4	246	1.54	658.8	100	2	0	0	0	0	0	0	0	7	2.86	1
AgFeO2	11	1	253	1.93	731	55	1	0	0	0	0	0	0	0	8	3	244	1.83	762.5	62	1	0	0	0	0	0	0	0	2	1.69	0
BaTi4O9	2	2	303	0.89	502.9	272	1	0	0	0	0	0	0	0	4	4	246	1.54	658.8	100	4	0	0	0	0	0	0	0	9	3.42	1
LaPrTi2O7	3	3	298	1.1	538.1	215	1	5	3	292	1.13	528.1	216	1	4	4	246	1.54	658.8	100	2	0	0	0	0	0	0	0	7	2.43	1
Ga2BiNbO7	13	3	232	1.81	578.8	50	2	15	3	280	2.02	703	48	1	5	5	256	1.59	652.1	98	1	0	0	0	0	0	0	0	7	2.60	1
In2BiNbO7	13	3	243	1.78	558.3	65	2	15	3	280	2.02	703	48	1	5	5	256	1.59	652.1	98	1	0	0	0	0	0	0	0	7	2.50	1
BaBiO3	2	2	303	0.89	502.9	272	1	0	0	0	0	0	0	0	15	4	280	2.02	703	48	1	0	0	0	0	0	0	0	3	2.05	1
SrIn2O4	2	2	284	0.95	549.5	197	1	0	0	0	0	0	0	0	13	3	243	1.78	558.3	65	2	0	0	0	0	0	0	0	4	2.90	1
InNbO4	13	3	243	1.78	558.3	65	1	0	0	0	0	0	0	0	5	5	256	1.59	652.1	98	1	0	0	0	0	0	0	0	4	2.50	1
Ni3V2O8	10	2	240	1.92	737.1	49	3	0	0	0	0	0	0	0	5	5	242	1.63	650.9	87	2	0	0	0	0	0	0	0	8	2.25	1
YVO4	3	3	275	1.22	599.9	162	1	0	0	0	0	0	0	0	5	5	242	1.63	650.9	87	1	0	0	0	0	0	0	0	4	2.32	1
CuWO4	11	2	238	1.9	745.5	47	1	0	0	0	0	0	0	0	6	6	249	2.36	758.8	68	1	0	0	0	0	0	0	0	4	2.06	0
ZnFe2O4	12	2	239	1.65	906.4	38.7	1	0	0	0	0	0	0	0	8	3	244	1.83	762.5	62	2	0	0	0	0	0	0	0	4	2.00	0
SrWO4	2	2	284	0.95	549.5	197	1	0	0	0	0	0	0	0	6	6	249	2.36	758.8	68	1	0	0	0	0	0	0	0	4	4.86	1
CaWO4	2	2	262	1.01	589.8	161	1	0	0	0	0	0	0	0	6	6	249	2.36	758.8	68	1	0	0	0	0	0	0	0	4	4.29	1
CaFe2O4	2	2	262	1.01	589.8	161	1	0	0	0	0	0	0	0	8	3	244	1.83	762.5	62	2	0	0	0	0	0	0	0	4	2.12	1
CuBi2O4	11	2	238	1.9	745.5	47	1	0	0	0	0	0	0	0	15	3	280	2.02	703	48	2	0	0	0	0	0	0	0	4	2.09	1
CuNbO3	11	2	238	1.9	745.5	47	1	0	0	0	0	0	0	0	5	5	256	1.59	652.1	98	1	0	0	0	0	0	0	0	3	2.29	1
YFeO3	3	3	275	1.22	599.9	162	1	0	0	0	0	0	0	0	8	3	244	1.83	762.5	62	1	0	0	0	0	0	0	0	3	2.26	1
BiNbO4	15	3	280	2.02	703	48	1	0	0	0	0	0	0	0	5	5	256	1.59	652.1	98	1	0	0	0	0	0	0	0	4	2.70	0
Sr2TiO4	2	2	284	0.95	549.5	197	2	0	0	0	0	0	0	0	4	4	246	1.54	658.8	100	1	0	0	0	0	0	0	0	4	3.09	1
SrLaFeO4	2	2	284	0.95	549.5	197	1	3	3	298	1.1	538.1	215	1	8	3	244	1.83	762.5	62	1	0	0	0	0	0	0	0	4	2.25	1
Bi3TiNbO9	15	3	280	2.02	703	48	3	0	0	0	0	0	0	0	4	4	246	1.54	658.8	100	1	5	5	256	1.59	652.1	98	1	9	2.21	1
DyCr0.9Fe0.1O3	12	3	281	1.22	573	165	1	0	0	0	0	0	0	0	6	3	245	1.66	652.9	83	0.9	8	3	244	1.83	762.5	62	0.1	3	2.45	1
SmFeO3	8	3	287	1.17	544.5	192	1	0	0	0	0	0	0	0	8	3	244	1.83	762.5	62	1	0	0	0	0	0	0	0	3	1.90	0
PrFeO3	5	3	292	1.13	528.1	216	1	0	0	0	0	0	0	0	8	3	244	1.83	762.5	62	1	0	0	0	0	0	0	0	3	2.06	0
NaInO2	1	1	250	0.93	495.8	163	1	0	0	0	0	0	0	0	13	3	243	1.78	558.3	65	1	0	0	0	0	0	0	0	2	3.33	1
SmVO4	8	3	287	1.17	544.5	192	1	0	0	0	0	0	0	0	5	5	242	1.63	650.9	87	1	0	0	0	0	0	0	0	4	1.95	0
SrBi2O6	2	2	284	0.95	549.5	197	1	0	0	0	0	0	0	0	15	5	280	2.02	703	48	2	0	0	0	0	0	0	0	6	2.00	1
LaCoO3	3	3	298	1.1	538.1	215	1	0	0	0	0	0	0	0	9	3	240	1.88	760.4	55	1	0	0	0	0	0	0	0	3	2.68	1
SmCrO3	8	3	287	1.17	544.5	192	1	0	0	0	0	0	0	0	6	3	245	1.66	652.9	83	1	0	0	0	0	0	0	0	3	2.70	1
TbMnO3	11	3	287	1.13	565.8	170	1	0	0	0	0	0	0	0	7	3	245	1.55	717.3	69	1	0	0	0	0	0	0	0	3	2.40	0
TbFeO3	11	3	287	1.13	565.8	170	1	0	0	0	0	0	0	0	8	3	244	1.83	762.5	62	1	0	0	0	0	0	0	0	3	1.95	0
TbVO4	11	3	287	1.13	565.8	170	1	0	0	0	0	0	0	0	5	5	242	1.63	650.9	87	1	0	0	0	0	0	0	0	4	1.92	0
TmFeO3	15	3	280	1.25	596.7	144	1	0	0	0	0	0	0	0	8	3	244	1.83	762.5	62	1	0	0	0	0	0	0	0	3	1.99	0
SrMoO3	2	2	284	0.95	549.5	197	1	0	0	0	0	0	0	0	6	6	245	2.16	684.3	87	1	0	0	0	0	0	0	0	3	2.20	0
MnWO4	7	2	245	1.55	717.3	69	1	0	0	0	0	0	0	0	6	6	249	2.36	758.8	68	1	0	0	0	0	0	0	0	4	2.48	0
ErFe0.7Mn0.3O3	14	3	279	1.24	589.3	150	1	0	0	0	0	0	0	0	8	3	244	1.83	762.5	62	0.7	7	3	245	1.55	717.3	69	0.3	3	1.83	0
K2Rb2Nb6O17	1	1	273	0.82	418.8	290	2	1	1	321	0.82	403	320	2	5	5	256	1.59	652.1	98	6	0	0	0	0	0	0	0	17	3.25	1
BaMoO4	2	2	303	0.89	502.9	272	1	0	0	0	0	0	0	0	6	6	245	2.16	684.3	87	1	0	0	0	0	0	0	0	4	4.01	1
BaBi2O6	2	2	303	0.89	502.9	272	1	0	0	0	0	0	0	0	15	5	280	2.02	703	48	2	0	0	0	0	0	0	0	6	1.98	1
Bi2Mo3O12	15	3	280	2.02	703	48	2	0	0	0	0	0	0	0	6	6	249	2.36	758.8	68	3	0	0	0	0	0	0	0	12	2.32	0
LaTa3ZrO11	3	3	298	1.1	538.1	215	1	0	0	0	0	0	0	0	5	5	257	1.51	728.4	74	3	4	4	252	1.33	640.1	112	1	11	3.52	1
BiFe0.9Mn0.1O2.95	15	3	280	2.02	703	48	1	0	0	0	0	0	0	0	8	3	244	1.83	762.5	62	0.9	7	2	245	1.55	717.3	69	0.1	2.95	2.26	0
Bi0.90Gd0.10Fe0.95Sn0.05O3.025	15	3	280	2.02	703	48	0.9	10	3	279	1.21	593.4	158	0.1	8	3	244	1.83	762.5	62	0.95	14	4	242	1.96	708.6	53	0.05	3.025	2.19	0
Bi0.92La0.08Fe0.925Se0.075O3.0375	15	3	280	2.02	703	48	0.92	3	3	298	1.1	538.1	215	0.08	8	3	244	1.83	762.5	62	0.925	16	4	182	2.55	941	29	0.075	3.0375	2.29	0
Bi0.92La0.08Fe0.9Se0.1O3.05	15	3	280	2.02	703	48	0.92	3	3	298	1.1	538.1	215	0.08	8	3	244	1.83	762.5	62	0.9	16	4	182	2.55	941	29	0.1	3.05	2.40	0
Bi0.92La0.08Fe0.95Se0.05O3.025	15	3	280	2.02	703	48	0.92	3	3	298	1.1	538.1	215	0.08	8	3	244	1.83	762.5	62	0.95	16	4	182	2.55	941	29	0.05	3.025	2.31	0
Bi0.92La0.08Fe0.98Se0.02O3.01	15	3	280	2.02	703	48	0.92	3	3	298	1.1	538.1	215	0.08	8	3	244	1.83	762.5	62	0.98	16	4	182	2.55	941	29	0.02	3.01	2.35	0
Bi0.92La0.08FeO3	15	3	280	2.02	703	48	0.92	3	3	298	1.1	538.1	215	0.08	8	3	244	1.83	762.5	62	1	0	0	0	0	0	0	0	3	2.20	0
CsTaWO6	1	1	348	0.79	375.7	401	1	0	0	0	0	0	0	0	5	5	257	1.51	728.4	74	1	6	6	249	2.36	758.8	68	1	6	3.68	1
CsNbWO6	1	1	348	0.79	375.7	401	1	0	0	0	0	0	0	0	5	5	256	1.59	652.1	98	1	6	6	249	2.36	758.8	68	1	6	3.41	1
K3Ta3Si2O13	1	1	273	0.82	418.8	290	3	0	0	0	0	0	0	0	5	5	257	1.51	728.4	74	3	14	4	219	1.98	786.5	37.4	2	13	4.34	1
Bi2SiO5	15	3	280	2.02	703	48	2	0	0	0	0	0	0	0	14	4	219	1.98	786.5	37.4	1	0	0	0	0	0	0	0	5	2.58	0
LaVO4	3	3	298	1.1	538.1	215	1	0	0	0	0	0	0	0	5	5	242	1.63	650.9	87	1	0	0	0	0	0	0	0	4	2.46	1
LaCrO3	3	3	298	1.1	538.1	215	1	0	0	0	0	0	0	0	6	3	245	1.66	652.9	83	1	0	0	0	0	0	0	0	3	2.68	1
CaGeO3	2	2	262	1.01	589.8	161	1	0	0	0	0	0	0	0	14	4	229	2.01	762.2	40	1	0	0	0	0	0	0	0	3	3.28	1
Bi1.93Gd0.07WO6	15	3	280	2.02	703	48	1.93	10	3	279	1.21	593.4	158	0.07	6	6	249	2.36	758.8	68	1	0	0	0	0	0	0	0	6	2.28	0
HoFeO3	13	3	283	1.23	581	156	1	0	0	0	0	0	0	0	8	3	244	1.83	762.5	62	1	0	0	0	0	0	0	0	3	1.97	0
Bi2W2O9	15	2	280	2.02	703	48	2	0	0	0	0	0	0	0	6	6	249	2.36	758.8	68	2	0	0	0	0	0	0	0	9	2.95	0
ZnBi2O6	12	2	239	1.65	906.4	38.7	1	0	0	0	0	0	0	0	15	5	280	2.02	703	48	2	0	0	0	0	0	0	0	6	3.18	1
Mg2Ti2O5	2	2	251	1.31	737.7	71.2	2	0	0	0	0	0	0	0	4	5	246	1.54	658.8	100	2	0	0	0	0	0	0	0	5	3.05	1
CsTaO3	1	1	348	0.79	375.7	401	1	0	0	0	0	0	0	0	5	5	257	1.51	728.4	74	1	0	0	0	0	0	0	0	3	4.43	1
unknown set
NaVO3	1	1	250	0.93	495.8	163	1	0	0	0	0	0	0	0	5	5	242	1.63	650.9	87	1	0	0	0	0	0	0	0	3		0
GaTaO3	13	3	232	1.81	578.8	50	1	0	0	0	0	0	0	0	5	5	257	1.51	728.4	74	1	0	0	0	0	0	0	0	3		0
Bi0.5Y0.5VO4	15	3	280	2.02	703	48	0.5	3	3	275	1.22	599.9	162	0.5	5	5	242	1.63	650.9	87	1	0	0	0	0	0	0	0	4		1
SrGeO3	2	2	284	0.95	549.5	197	1	0	0	0	0	0	0	0	14	4	229	2.01	762.2	40	1	0	0	0	0	0	0	0	3		0
Sr0.99Cr0.01Ti0.99V0.01O3	2	2	284	0.95	549.5	197	0.99	6	3	245	1.66	652.9	83	0.01	4	4	246	1.54	658.8	100	0.99	5	5	242	1.63	650.9	87	0.01	3		0
KTaO3:0.1Ce	1	1	273	0.82	418.8	290	1	0	0	0	0	0	0	0	5	5	242	1.63	650.9	87	0.9	4	4	288	1.12	534.4	205	0.1	2.95		0
KTaO3:0.1Sb	1	1	273	0.82	418.8	290	1	0	0	0	0	0	0	0	5	5	242	1.63	650.9	87	0.9	15	5	247	2.05	830.6	43	0.1	3		0
K2La2Ti3O10:0.025V	1	1	273	0.82	418.8	290	2	3	3	298	1.1	538.1	215	2	4	4	246	1.54	658.8	100	2.975	5	5	242	1.63	650.9	87	0.025	10.0125		0
Bi0.5Eu0.5VO4	15	3	280	2.02	703	48	0.5	9	3	283	1.19	547.1	184	0.5	5	5	242	1.63	650.9	87	1	0	0	0	0	0	0	0	4		1
Bi0.5Sm0.5VO4	15	3	280	2.02	703	48	0.5	8	3	287	1.17	544.5	192	0.5	5	5	242	1.63	650.9	87	1	0	0	0	0	0	0	0	4		1
Bi0.5La0.5VO4	15	3	280	2.02	703	48	0.5	3	3	298	1.1	538.1	215	0.5	5	5	242	1.63	650.9	87	1	0	0	0	0	0	0	0	4		1
Bi0.5Dy0.5VO4	15	3	280	2.02	703	48	0.5	12	3	281	1.22	573	165	0.5	5	5	242	1.63	650.9	87	1	0	0	0	0	0	0	0	4		1
Dy2Ti2O7	12	3	281	1.22	573	165	2	0	0	0	0	0	0	0	4	4	246	1.54	658.8	100	2	0	0	0	0	0	0	0	7		1
Ho2Ti2O7	13	3	283	1.23	581	156	2	0	0	0	0	0	0	0	4	4	246	1.54	658.8	100	2	0	0	0	0	0	0	0	7		1
ER2Ti2O7	14	3	279	1.24	589.3	150	2	0	0	0	0	0	0	0	4	4	246	1.54	658.8	100	2	0	0	0	0	0	0	0	7		1
Tm2Ti2O7	15	3	280	1.25	596.7	144	2	0	0	0	0	0	0	0	4	4	246	1.54	658.8	100	2	0	0	0	0	0	0	0	7		1
Eu2Ti2O7	9	3	283	1.19	547.1	184	2	0	0	0	0	0	0	0	4	4	246	1.54	658.8	100	2	0	0	0	0	0	0	0	7		1
Yb2Ti2O7	16	3	274	1.26	603.4	139	2	0	0	0	0	0	0	0	4	4	246	1.54	658.8	100	2	0	0	0	0	0	0	0	7		1
Lu2Ti2O7	17	3	263	1.27	523.5	137	2	0	0	0	0	0	0	0	4	4	246	1.54	658.8	100	2	0	0	0	0	0	0	0	7		1
Rb2Ti6O13	1	1	321	0.82	403	320	2	0	0	0	0	0	0	0	4	4	246	1.54	658.8	100	6	0	0	0	0	0	0	0	13		1
SrNb2O6	2	2	284	0.95	549.5	197	1	0	0	0	0	0	0	0	5	5	256	1.59	652.1	98	2	0	0	0	0	0	0	0	6		0
LiVO3	1	1	212	0.98	520.2	164	1	0	0	0	0	0	0	0	5	5	242	1.63	650.9	87	1	0	0	0	0	0	0	0	3		0
Sr0.95Al0.05TiO3	2	2	284	0.95	549.5	197	0.98	13	3	225	1.61	577.5	57.8	0.05	4	4	246	1.54	658.8	100	1	0	0	0	0	0	0	0	3.025		1
Sr0.99Cr0.01Ti0.99Nb0.01O3	2	2	284	0.95	549.5	197	0.99	6	3	245	1.66	652.9	83	0.01	4	4	246	1.54	658.8	100	0.99	5	5	256	1.59	652.1	98	0.01	3.01		1
Sr0.99Cr0.01Ti0.99Ta0.01O3	2	2	284	0.95	549.5	197	0.99	6	3	245	1.66	652.9	83	0.01	4	4	246	1.54	658.8	100	0.99	5	5	257	1.51	728.4	74	0.01	3.01		1
Sr0.98Cr0.02Ti0.99Ta0.01O3	2	2	284	0.95	549.5	197	0.98	6	3	245	1.66	652.9	83	0.02	4	4	246	1.54	658.8	100	0.99	6	6	249	2.36	758.8	68	0.01	3.015		1
Sr0.9Cr0.1Ti0.9Ta0.1O3	2	2	284	0.95	549.5	197	0.9	6	3	245	1.66	652.9	83	0.1	4	4	246	1.54	658.8	100	0.9	5	5	257	1.51	728.4	74	0.1	3.1		1
CaTiO3:0.04Cu	2	2	262	1.01	589.8	161	1	0	0	0	0	0	0	0	4	4	246	1.54	658.8	100	0.96	11	2	238	1.9	745.5	47	0.04	3		1
CaTiO3:0.04Ag, 0.04La	2	2	262	1.01	589.8	161	0.92	7	2	275.5	1.515	634.55	135	0.08	4	4	246	1.54	658.8	100	0.96	3	3	298	1.1	538.1	215	0.04	3		1
BaTiO3:0.01Rh	2	2	303	0.89	502.9	272	1	0	0	0	0	0	0	0	4	4	246	1.54	658.8	100	1	9	2	244	2.28	719.7	66	0.01	3		1
BaTiO3:0.01Rh	2	2	303	0.89	502.9	272	1	0	0	0	0	0	0	0	4	4	246	1.54	658.8	100	1	9	2	244	2.28	719.7	66	0.05	3		1
STO:0.015Li	2	2	284	0.95	549.5	197	0.985	1	1	212	0.98	520.2	164	0.015	4	4	246	1.54	658.8	100	1	0	0	0	0	0	0	0	2.9925		1
STO:0.015K	2	2	284	0.95	549.5	197	0.985	1	1	273	0.82	418.8	290	0.015	4	4	246	1.54	658.8	100	1	0	0	0	0	0	0	0	2.9925		1
STO:0.015Rb	2	2	284	0.95	549.5	197	0.985	1	1	321	0.82	403	320	0.015	4	4	246	1.54	658.8	100	1	0	0	0	0	0	0	0	2.9925		1
STO:0.015Cs	2	2	284	0.95	549.5	197	0.985	1	1	348	0.79	375.7	401	0.015	4	4	246	1.54	658.8	100	1	0	0	0	0	0	0	0	2.9925		1
STO:0.015Mg	2	2	284	0.95	549.5	197	0.985	2	2	251	1.31	737.7	71.2	0.015	4	4	246	1.54	658.8	100	1	0	0	0	0	0	0	0	3		1
STO:0.015In	2	2	284	0.95	549.5	197	0.985	13	3	243	1.78	558.3	65	0.015	4	4	246	1.54	658.8	100	1	0	0	0	0	0	0	0	3.0075		1
La2Ti2O7:0.1Ba	3	3	298	1.1	538.1	215	1.9	2	2	303	0.89	502.9	272	0.1	4	4	246	1.54	658.8	100	2	0	0	0	0	0	0	0	6.95		1
KTaO3:0.1Ga	1	1	273	0.82	418.8	290	1	0	0	0	0	0	0	0	5	5	246	1.54	658.8	100	0.9	13	3	232	1.81	578.8	50	0.1	2.9		1
KTaO3:0.1Hf	1	1	273	0.82	418.8	290	1	0	0	0	0	0	0	0	5	5	246	1.54	658.8	100	0.9	4	4	253	1.32	658.5	103	0.1	2.95		1
BaZr0.7Sn0.3O3	2	2	303	0.89	502.9	272	1	0	0	0	0	0	0	0	4	4	252	1.33	640.1	112	0.7	14	4	242	1.96	708.6	53	0.3	3		1
Bi2Ga3.6O9:0.4Fe	15	3	280	2.02	703	48	2	0	0	0	0	0	0	0	13	3	232	1.81	578.8	50	3.6	8	3	244	1.83	762.5	62	0.4	9		1
Bi0.5Nd0.5VO4	15	3	280	2.02	703	48	0.5	6	3	295	1.14	533.1	208	0.5	5	5	242	1.63	650.9	87	1	0	0	0	0	0	0	0	4		1
Bi0.5Gd0.5VO4	15	3	280	2.02	703	48	0.5	10	3	279	1.21	593.4	158	0.5	5	5	242	1.63	650.9	87	1	0	0	0	0	0	0	0	4		1
STO:0.005Rh,0.01Sb	2	2	284	0.95	549.5	197	0.995	9	2	244	2.28	719.7	66	0.005	4	4	246	1.54	658.8	100	0.99	15	5	247	2.05	830.6	43	0.01	3.005		1
SrIn2O4:0.07Ba	2	2	284	0.95	549.5	197	0.93	2	2	303	0.89	502.9	272	0.07	13	3	243	1.78	558.3	65	2	0	0	0	0	0	0	0	4		1
K2La2Ti3O10:0.015V	1	1	273	0.82	418.8	290	2	3	3	298	1.1	538.1	215	2	4	4	246	1.54	658.8	100	2.985	5	5	242	1.63	650.9	87	0.015	10.0075		1
La2Ti2O7:0.1Ca	3	3	298	1.1	538.1	215	1.9	2	2	262	1.01	589.8	161	0.1	4	4	246	1.54	658.8	100	2	0	0	0	0	0	0	0	6.95		1
La2Ti2O7:0.1Sr	3	3	298	1.1	538.1	215	1.9	2	2	284	0.95	549.5	197	0.1	4	4	246	1.54	658.8	100	2	0	0	0	0	0	0	0	6.95		1
InNbO4	13	5	243	1.78	558.3	65	1	0	0	0	0	0	0	0	5	5	256	1.59	652.1	98	1	0	0	0	0	0	0	0	4		1
Li0.5Cu0.5Nb3O8	1	1	212	0.98	520.2	164	0.93	11	1	238	1.9	745.5	47	0.07	5	5	256	1.59	652.1	98	3	0	0	0	0	0	0	0	8		1
